# Supplementary material for: A tentacle for every occasion: comparing the hunting tentacles and sweeper tentacles, used for territorial competition, in the coral Galaxea fascicularis
Source: BMC Genomics. 2020 Aug 8;21:548. doi: 10.1186/s12864-020-06952-w (PMC7430897; doi:10.1186/s12864-020-06952-w)
Supplement: Supplementary file 3 — Additional file 3. Supplementary Excel file with transcripts assembled by Trinity, their expression levels and annotations. [file 12864_2020_6952_MOESM3_ESM.xlsx]

## Sheet: Yosef et al sup excel table 180
ID	isoforms	isofroms_count	description	CT.SW.log2FoldChange	CT.SW..padj	SW.CT.FC	FPM.CT3	FPM.CT7	FPM.CT8	FPM.CT9	FPM.SW3	FPM.SW7	FPM.SW8	FPM.SW9	FPKM.CT3	FPKM.CT7	FPKM.CT8	FPKM.CT9	FPKM.SW3	FPKM.SW7	FPKM.SW8	FPKM.SW9	isoforms_mean_length	BLAST.query	BLAST.target	BLAST.description	BLAST.taxid	BLAST.lineage	BLAST.alnLen	BLAST.identity	BLAST.evalue	BLAST.sumAlnLen	BLAST.coverageQ	BLAST.coverageT	BLAST.qLen	BLAST.tLen	BLAST.q_perCovarage	BLAST.t_perCoverage	GO.term_name	GO.term_id	GO.terms_count	ORF.isofroms	Pfam	SignalP
TRINITY_DN101632_c0_g1	TRINITY_DN101632_c0_g1_i1;TRINITY_DN101632_c0_g1_i2;TRINITY_DN101632_c0_g1_i3;TRINITY_DN101632_c0_g1_i4;TRINITY_DN101632_c0_g1_i5;TRINITY_DN101632_c0_g1_i6;TRINITY_DN101632_c0_g1_i7;TRINITY_DN101632_c0_g1_i8;TRINITY_DN101632_c0_g1_i9;TRINITY_DN101632_c0_g1_i10	10	1176108852 ; uncharacterized protein LOC110062753 [Orbicella faveolata] ; 48498 ; 210	-8.89	0	473.91	0.77	0.18	1.72	0.22	795.87	449.66	1016.35	420.82	1.98	0.47	4.45	0.58	2057.8	1162.63	2627.86	1088.07	387	TRINITY_DN101632_c0_g1_i3	gi|1176108852|ref|XP_020625362.1|	1176108852 ; uncharacterized protein LOC110062753 [Orbicella faveolata] ; 48498 ; 210	48498	species=Montastraea faveolata;genus=Montastraea;family=Montastraeidae;suborder=Faviina;order=Scleractinia;subclass=Hexacorallia;class=Anthozoa;phylum=Cnidaria;no rank=Eumetazoa;kingdom=Metazoa;no rank=Opisthokonta;superkingdom=Eukaryota;no rank=cellular organisms;no rank=root	74	63.51	1.24e-24	74	74	74	3042	210	7.3	35.2	extracellular region;cellular_component;nematocyst;cell cortex part;cytoplasmic part;cytoplasm;intracellular part;cell part;cell;intracellular;cell cortex;cell periphery;cytoplasmic region;intracellular non-membrane-bounded organelle;intracellular organelle;organelle;non-membrane-bounded organelle;calcium ion binding;metal ion binding;cation binding;ion binding;binding;molecular_function;phosphol…	GO:0005576;GO:0005575;GO:0042151;GO:0044448;GO:0044444;GO:0005737;GO:0044424;GO:0044464;GO:0005623;GO:0005622;GO:0005938;GO:0071944;GO:0099568;GO:0043232;GO:0043229;GO:0043226;GO:0043228;GO:0005509;GO:0046872;GO:0043169;GO:0043167;GO:0005488;GO:0003674;GO:0004623;GO:0052689;GO:0016788;GO:0016787;GO:0003824;GO:0004620;GO:0016298;GO:0016042;GO:1901575;GO:0071704;GO:0008152;GO:0008150;GO:0009056;GO:…	116	TRINITY_DN101632_c0_g1_i5	PF00068.16^Phospholip_A2_1^Phospholipase A2^55-132^E:2.9e-13	sigP:1^23^0.834^YES
TRINITY_DN101632_c1_g1	TRINITY_DN101632_c1_g1_i1;TRINITY_DN101632_c1_g1_i2;TRINITY_DN101632_c1_g1_i3;TRINITY_DN101632_c1_g1_i4	4	1176108826 ; uncharacterized protein LOC110062739 [Orbicella faveolata] ; 48498 ; 266	-8.29	0	313.57	1.53	1.83	0.96	0.45	794.59	565.48	1277.14	299.14	2.83	3.38	1.77	0.83	1469.8	1046	2362.41	553.34	541	TRINITY_DN101632_c1_g1_i2	gi|1176108826|ref|XP_020625347.1|	1176108826 ; uncharacterized protein LOC110062739 [Orbicella faveolata] ; 48498 ; 266	48498	species=Montastraea faveolata;genus=Montastraea;family=Montastraeidae;suborder=Faviina;order=Scleractinia;subclass=Hexacorallia;class=Anthozoa;phylum=Cnidaria;no rank=Eumetazoa;kingdom=Metazoa;no rank=Opisthokonta;superkingdom=Eukaryota;no rank=cellular organisms;no rank=root	150	69.33	1.27e-67	150	147	150	873	266	50.5	56.4	NA	NA	NA	TRINITY_DN101632_c1_g1_i4	PF00092.25^VWA^von Willebrand factor type A domain^5-93^E:6.7e-05	.
TRINITY_DN100354_c0_g1	TRINITY_DN100354_c0_g1_i1;TRINITY_DN100354_c0_g1_i2;TRINITY_DN100354_c0_g1_i3;TRINITY_DN100354_c0_g1_i4;TRINITY_DN100354_c0_g1_i5;TRINITY_DN100354_c0_g1_i6;TRINITY_DN100354_c0_g1_i7;TRINITY_DN100354_c0_g1_i8;TRINITY_DN100354_c0_g1_i9;TRINITY_DN100354_c0_g1_i10;TRINITY_DN100354_c0_g1_i11;TRINITY_DN100354_c0_g1_i12	12	1176122568 ; perlucin-like protein [Orbicella faveolata] ; 48498 ; 168	-8.19	0	292.19	1.28	2.74	2.68	2.92	1682.66	889.3	2854.52	659.7	0.97	2.08	2.03	2.21	1273.62	673.12	2160.62	499.33	1321	TRINITY_DN100354_c0_g1_i10	gi|1176122568|ref|XP_020632617.1|	1176122568 ; perlucin-like protein [Orbicella faveolata] ; 48498 ; 168	48498	species=Montastraea faveolata;genus=Montastraea;family=Montastraeidae;suborder=Faviina;order=Scleractinia;subclass=Hexacorallia;class=Anthozoa;phylum=Cnidaria;no rank=Eumetazoa;kingdom=Metazoa;no rank=Opisthokonta;superkingdom=Eukaryota;no rank=cellular organisms;no rank=root	172	66.28	1.28e-72	168	169	168	1825	168	27.8	100	extracellular region;cellular_component;metal ion binding;cation binding;ion binding;binding;molecular_function;carbohydrate binding	GO:0005576;GO:0005575;GO:0046872;GO:0043169;GO:0043167;GO:0005488;GO:0003674;GO:0030246	44	TRINITY_DN100354_c0_g1_i1;TRINITY_DN100354_c0_g1_i4;TRINITY_DN100354_c0_g1_i5;TRINITY_DN100354_c0_g1_i6;TRINITY_DN100354_c0_g1_i7;TRINITY_DN100354_c0_g1_i8;TRINITY_DN100354_c0_g1_i9;TRINITY_DN100354_c0_g1_i10	PF00059.18^Lectin_C^Lectin C-type domain^44-135^E:1.3e-11;PF00059.18^Lectin_C^Lectin C-type domain^44-156^E:4.8e-12;PF00059.18^Lectin_C^Lectin C-type domain^44-156^E:4.4e-12;PF00059.18^Lectin_C^Lectin C-type domain^44-158^E:2e-11;PF00059.18^Lectin_C^Lectin C-type domain^44-156^E:4.8e-12;PF00059.18^Lectin_C^Lectin C-type domain^44-154^E:6e-13;PF00059.18^Lectin_C^Lectin C-type domain^44-110^E:1e-09…	sigP:1^22^0.855^YES;sigP:1^22^0.854^YES;sigP:1^22^0.854^YES;sigP:1^22^0.855^YES;sigP:1^22^0.854^YES;sigP:1^22^0.855^YES;sigP:1^22^0.855^YES;sigP:1^22^0.854^YES
TRINITY_DN97409_c5_g7	TRINITY_DN97409_c5_g7_i1	1	1176122627 ; uncharacterized protein LOC110069466 [Orbicella faveolata] ; 48498 ; 206	-7.22	0	149.54	0.26	0.18	0	0.22	119.54	66.97	164.14	46.69	0.83	0.59	0	0.73	388.11	217.44	532.92	151.6	308	TRINITY_DN97409_c5_g7_i1	gi|1176122627|ref|XP_020632649.1|	1176122627 ; uncharacterized protein LOC110069466 [Orbicella faveolata] ; 48498 ; 206	48498	species=Montastraea faveolata;genus=Montastraea;family=Montastraeidae;suborder=Faviina;order=Scleractinia;subclass=Hexacorallia;class=Anthozoa;phylum=Cnidaria;no rank=Eumetazoa;kingdom=Metazoa;no rank=Opisthokonta;superkingdom=Eukaryota;no rank=cellular organisms;no rank=root	98	61.22	1.54e-32	96	98	96	308	206	95.5	46.6	NA	NA	NA	NA	NA	NA
TRINITY_DN89275_c1_g4	TRINITY_DN89275_c1_g4_i1;TRINITY_DN89275_c1_g4_i2;TRINITY_DN89275_c1_g4_i3;TRINITY_DN89275_c1_g4_i4;TRINITY_DN89275_c1_g4_i5;TRINITY_DN89275_c1_g4_i6;TRINITY_DN89275_c1_g4_i7;TRINITY_DN89275_c1_g4_i8;TRINITY_DN89275_c1_g4_i9	9	1176064904 ; uncharacterized protein LOC110041680 [Orbicella faveolata] ; 48498 ; 752	-6.57	0	95.32	0.51	1.1	0.38	10.55	106.8	342.84	123.69	906.28	0.15	0.33	0.11	3.14	31.79	102.05	36.82	269.76	3360	TRINITY_DN89275_c1_g4_i5	gi|1176064904|ref|XP_020602650.1|	1176064904 ; uncharacterized protein LOC110041680 [Orbicella faveolata] ; 48498 ; 752	48498	species=Montastraea faveolata;genus=Montastraea;family=Montastraeidae;suborder=Faviina;order=Scleractinia;subclass=Hexacorallia;class=Anthozoa;phylum=Cnidaria;no rank=Eumetazoa;kingdom=Metazoa;no rank=Opisthokonta;superkingdom=Eukaryota;no rank=cellular organisms;no rank=root	574	51.92	0	561	561	561	6229	752	27	74.6	cytosol;cytoplasm;intracellular part;cell part;cellular_component;cell;intracellular;cytoplasmic part;nucleus;intracellular membrane-bounded organelle;membrane-bounded organelle;organelle;intracellular organelle;GTP binding;guanyl ribonucleotide binding;guanyl nucleotide binding;purine nucleotide binding;nucleotide binding;small molecule binding;binding;molecular_function;nucleoside phosphate bin…	GO:0005829;GO:0005737;GO:0044424;GO:0044464;GO:0005575;GO:0005623;GO:0005622;GO:0044444;GO:0005634;GO:0043231;GO:0043227;GO:0043226;GO:0043229;GO:0005525;GO:0032561;GO:0019001;GO:0017076;GO:0000166;GO:0036094;GO:0005488;GO:0003674;GO:1901265;GO:0097159;GO:1901363;GO:0032555;GO:0032553;GO:0097367;GO:0035639;GO:0043168;GO:0043167;GO:0032550;GO:0032549;GO:0001882;GO:0001883	351	NA	NA	NA
TRINITY_DN87428_c7_g1	TRINITY_DN87428_c7_g1_i1;TRINITY_DN87428_c7_g1_i2;TRINITY_DN87428_c7_g1_i3;TRINITY_DN87428_c7_g1_i4;TRINITY_DN87428_c7_g1_i5;TRINITY_DN87428_c7_g1_i6;TRINITY_DN87428_c7_g1_i7;TRINITY_DN87428_c7_g1_i8	8	1005453493 ; PREDICTED: uncharacterized protein LOC107342907 [Acropora digitifera] ; 70779 ; 802	-6.53	0	92.54	1.02	1.1	2.68	2.02	201.69	276.21	706.84	96.95	0.57	0.62	1.51	1.14	113.51	155.45	397.81	54.57	1777	TRINITY_DN87428_c7_g1_i3	gi|1005453493|ref|XP_015763902.1|	1005453493 ; PREDICTED: uncharacterized protein LOC107342907 [Acropora digitifera] ; 70779 ; 802	70779	species=Acropora digitifera;genus=Acropora;family=Acroporidae;suborder=Astrocoeniina;order=Scleractinia;subclass=Hexacorallia;class=Anthozoa;phylum=Cnidaria;no rank=Eumetazoa;kingdom=Metazoa;no rank=Opisthokonta;superkingdom=Eukaryota;no rank=cellular organisms;no rank=root	222	73.42	3.31e-100	220	179	220	2798	802	19.2	27.4	NA	NA	NA	NA	NA	NA
TRINITY_DN103474_c2_g2	TRINITY_DN103474_c2_g2_i1;TRINITY_DN103474_c2_g2_i2;TRINITY_DN103474_c2_g2_i3;TRINITY_DN103474_c2_g2_i4;TRINITY_DN103474_c2_g2_i5;TRINITY_DN103474_c2_g2_i6;TRINITY_DN103474_c2_g2_i7;TRINITY_DN103474_c2_g2_i8;TRINITY_DN103474_c2_g2_i9;TRINITY_DN103474_c2_g2_i10;TRINITY_DN103474_c2_g2_i11;TRINITY_DN103474_c2_g2_i12;TRINITY_DN103474_c2_g2_i13;TRINITY_DN103474_c2_g2_i14;TRINITY_DN103474_c2_g2_i15;TRI…	17	1005447813 ; PREDICTED: RNA-directed DNA polymerase from mobile element jockey-like [Acropora digitifera] ; 70779 ; 648	-6.18	0	72.31	10.21	6.22	6.5	9.65	852.43	813.44	1982.09	415.53	13.6	8.28	8.66	12.86	1135.77	1083.82	2640.92	553.65	751	TRINITY_DN103474_c2_g2_i6	gi|1005447813|ref|XP_015761190.1|	1005447813 ; PREDICTED: RNA-directed DNA polymerase from mobile element jockey-like [Acropora digitifera] ; 70779 ; 648	70779	species=Acropora digitifera;genus=Acropora;family=Acroporidae;suborder=Astrocoeniina;order=Scleractinia;subclass=Hexacorallia;class=Anthozoa;phylum=Cnidaria;no rank=Eumetazoa;kingdom=Metazoa;no rank=Opisthokonta;superkingdom=Eukaryota;no rank=cellular organisms;no rank=root	395	43.29	8.17e-103	395	391	395	4199	648	27.9	61	RNA-directed DNA polymerase activity;DNA polymerase activity;nucleotidyltransferase activity;transferase activity, transferring phosphorus-containing groups;transferase activity;catalytic activity;molecular_function;RNA-dependent DNA biosynthetic process;DNA biosynthetic process;cellular macromolecule biosynthetic process;cellular biosynthetic process;biosynthetic process;metabolic process;biolog…	GO:0003964;GO:0034061;GO:0016779;GO:0016772;GO:0016740;GO:0003824;GO:0003674;GO:0006278;GO:0071897;GO:0034645;GO:0044249;GO:0009058;GO:0008152;GO:0008150;GO:0044237;GO:0009987;GO:0044260;GO:0043170;GO:0071704;GO:0009059;GO:1901576;GO:0034654;GO:0018130;GO:0046483;GO:0044271;GO:0034641;GO:0006807;GO:1901362;GO:1901360;GO:0006139;GO:0006725;GO:0044238;GO:0019438;GO:0006259;GO:0090304;GO:0006313;GO:…	456	TRINITY_DN103474_c2_g2_i5;TRINITY_DN103474_c2_g2_i6;TRINITY_DN103474_c2_g2_i6;TRINITY_DN103474_c2_g2_i8;TRINITY_DN103474_c2_g2_i8;TRINITY_DN103474_c2_g2_i9;TRINITY_DN103474_c2_g2_i10;TRINITY_DN103474_c2_g2_i13;TRINITY_DN103474_c2_g2_i14;TRINITY_DN103474_c2_g2_i16	PF00078.24^RVT_1^Reverse transcriptase (RNA-dependent DNA polymerase)^70-316^E:7.1e-48;PF00078.24^RVT_1^Reverse transcriptase (RNA-dependent DNA polymerase)^70-316^E:7.1e-48;PF03070.13^TENA_THI-4^TENA/THI-4/PQQC family^86-262^E:8.7e-08;PF00078.24^RVT_1^Reverse transcriptase (RNA-dependent DNA polymerase)^64-310^E:6.8e-48;PF03070.13^TENA_THI-4^TENA/THI-4/PQQC family^86-262^E:8.7e-08;PF00078.24^RVT…	.;.;sigP:1^28^0.61^YES;.;sigP:1^28^0.61^YES;.;.;.;.;.
TRINITY_DN102625_c3_g1	TRINITY_DN102625_c3_g1_i1;TRINITY_DN102625_c3_g1_i2;TRINITY_DN102625_c3_g1_i3;TRINITY_DN102625_c3_g1_i4;TRINITY_DN102625_c3_g1_i5;TRINITY_DN102625_c3_g1_i6;TRINITY_DN102625_c3_g1_i7;TRINITY_DN102625_c3_g1_i8;TRINITY_DN102625_c3_g1_i9	9	1176066231 ; uncharacterized protein LOC110042319 [Orbicella faveolata] ; 48498 ; 605	-6.1	0	68.67	5.36	5.3	2.68	2.69	480.73	453.94	796.34	120.19	1.63	1.62	0.82	0.82	146.47	138.31	242.63	36.62	3282	TRINITY_DN102625_c3_g1_i3	gi|1176066231|ref|XP_020603340.1|	1176066231 ; uncharacterized protein LOC110042319 [Orbicella faveolata] ; 48498 ; 605	48498	species=Montastraea faveolata;genus=Montastraea;family=Montastraeidae;suborder=Faviina;order=Scleractinia;subclass=Hexacorallia;class=Anthozoa;phylum=Cnidaria;no rank=Eumetazoa;kingdom=Metazoa;no rank=Opisthokonta;superkingdom=Eukaryota;no rank=cellular organisms;no rank=root	528	36.17	3.7e-93	513	524	513	4611	605	34.1	84.8	NA	NA	NA	TRINITY_DN102625_c3_g1_i2;TRINITY_DN102625_c3_g1_i3;TRINITY_DN102625_c3_g1_i4;TRINITY_DN102625_c3_g1_i7;TRINITY_DN102625_c3_g1_i8;TRINITY_DN102625_c3_g1_i9	.;.;.;.;.;.	sigP:1^21^0.69^YES;sigP:1^21^0.69^YES;sigP:1^21^0.69^YES;sigP:1^21^0.69^YES;sigP:1^21^0.69^YES;sigP:1^21^0.69^YES
TRINITY_DN86555_c2_g3	TRINITY_DN86555_c2_g3_i1;TRINITY_DN86555_c2_g3_i2;TRINITY_DN86555_c2_g3_i3;TRINITY_DN86555_c2_g3_i4	4	1176065842 ; uncharacterized protein LOC110042126 isoform X4 [Orbicella faveolata] ; 48498 ; 387	-5.88	0	59.05	0.51	0.18	0.38	0.45	50.01	34.33	81.57	33.93	0.16	0.06	0.12	0.14	15.74	10.81	25.67	10.68	3177	TRINITY_DN86555_c2_g3_i1	gi|1176065842|ref|XP_020603131.1|	1176065842 ; uncharacterized protein LOC110042126 isoform X4 [Orbicella faveolata] ; 48498 ; 387	48498	species=Montastraea faveolata;genus=Montastraea;family=Montastraeidae;suborder=Faviina;order=Scleractinia;subclass=Hexacorallia;class=Anthozoa;phylum=Cnidaria;no rank=Eumetazoa;kingdom=Metazoa;no rank=Opisthokonta;superkingdom=Eukaryota;no rank=cellular organisms;no rank=root	364	70.33	0	363	358	363	3257	387	33	93.8	NA	NA	NA	NA	NA	NA
TRINITY_DN99078_c0_g1	TRINITY_DN99078_c0_g1_i1;TRINITY_DN99078_c0_g1_i2;TRINITY_DN99078_c0_g1_i3;TRINITY_DN99078_c0_g1_i4;TRINITY_DN99078_c0_g1_i5;TRINITY_DN99078_c0_g1_i6;TRINITY_DN99078_c0_g1_i7;TRINITY_DN99078_c0_g1_i8;TRINITY_DN99078_c0_g1_i9;TRINITY_DN99078_c0_g1_i10;TRINITY_DN99078_c0_g1_i11	11	1005449312 ; PREDICTED: A disintegrin and metalloproteinase with thrombospondin motifs 6-like [Acropora digitifera] ; 70779 ; 939	-5.61	0	48.91	0.51	0.73	1.34	0.67	127.25	21.72	177.21	46.46	0.32	0.45	0.83	0.42	78.97	13.48	109.98	28.84	1611	TRINITY_DN99078_c0_g1_i8	gi|1005449312|ref|XP_015761880.1|	1005449312 ; PREDICTED: A disintegrin and metalloproteinase with thrombospondin motifs 6-like [Acropora digitifera] ; 70779 ; 939	70779	species=Acropora digitifera;genus=Acropora;family=Acroporidae;suborder=Astrocoeniina;order=Scleractinia;subclass=Hexacorallia;class=Anthozoa;phylum=Cnidaria;no rank=Eumetazoa;kingdom=Metazoa;no rank=Opisthokonta;superkingdom=Eukaryota;no rank=cellular organisms;no rank=root	716	58.1	0	712	713	712	5515	939	38.8	75.8	proteinaceous extracellular matrix;extracellular matrix;extracellular region;cellular_component;extracellular region part;metalloendopeptidase activity;endopeptidase activity;peptidase activity, acting on L-amino acid peptides;peptidase activity;hydrolase activity;catalytic activity;molecular_function;metallopeptidase activity;zinc ion binding;transition metal ion binding;metal ion binding;cation…	GO:0005578;GO:0031012;GO:0005576;GO:0005575;GO:0044421;GO:0004222;GO:0004175;GO:0070011;GO:0008233;GO:0016787;GO:0003824;GO:0003674;GO:0008237;GO:0008270;GO:0046914;GO:0046872;GO:0043169;GO:0043167;GO:0005488;GO:0035904;GO:0060840;GO:0001568;GO:0044767;GO:0032502;GO:0008150;GO:0044699;GO:0048856;GO:0001944;GO:0048731;GO:0007275;GO:0044707;GO:0032501;GO:0072358;GO:0072359;GO:0003279;GO:0003205;GO:…	1247	TRINITY_DN99078_c0_g1_i1;TRINITY_DN99078_c0_g1_i2;TRINITY_DN99078_c0_g1_i4;TRINITY_DN99078_c0_g1_i5;TRINITY_DN99078_c0_g1_i5;TRINITY_DN99078_c0_g1_i6;TRINITY_DN99078_c0_g1_i7;TRINITY_DN99078_c0_g1_i7;TRINITY_DN99078_c0_g1_i8;TRINITY_DN99078_c0_g1_i8;TRINITY_DN99078_c0_g1_i9	PF13582.3^Reprolysin_3^Metallo-peptidase family M12B Reprolysin-like^10-120^E:1.6e-09`PF13574.3^Reprolysin_2^Metallo-peptidase family M12B Reprolysin-like^11-158^E:1.3e-07`PF01421.16^Reprolysin^Reprolysin (M12B) family zinc metalloprotease^47-168^E:8.9e-10`PF13583.3^Reprolysin_4^Metallo-peptidase family M12B Reprolysin-like^48-127^E:1.2e-06`PF13688.3^Reprolysin_5^Metallo-peptidase family M12^66-1…	.;.;.;.;sigP:1^18^0.78^YES;.;.;sigP:1^18^0.78^YES;.;sigP:1^18^0.78^YES;.
TRINITY_DN94109_c1_g2	TRINITY_DN94109_c1_g2_i1;TRINITY_DN94109_c1_g2_i2;TRINITY_DN94109_c1_g2_i3;TRINITY_DN94109_c1_g2_i4;TRINITY_DN94109_c1_g2_i5;TRINITY_DN94109_c1_g2_i6;TRINITY_DN94109_c1_g2_i7;TRINITY_DN94109_c1_g2_i8;TRINITY_DN94109_c1_g2_i9;TRINITY_DN94109_c1_g2_i10;TRINITY_DN94109_c1_g2_i11;TRINITY_DN94109_c1_g2_i12;TRINITY_DN94109_c1_g2_i13;TRINITY_DN94109_c1_g2_i14;TRINITY_DN94109_c1_g2_i15;TRINITY_DN94109_c1…	20	1176066231 ; uncharacterized protein LOC110042319 [Orbicella faveolata] ; 48498 ; 605	-5.18	0	36.32	4.85	3.84	2.48	1.8	210.8	92.86	365.04	86.03	2.89	2.29	1.48	1.07	125.86	55.44	217.95	51.36	1675	TRINITY_DN94109_c1_g2_i18	gi|1176066231|ref|XP_020603340.1|	1176066231 ; uncharacterized protein LOC110042319 [Orbicella faveolata] ; 48498 ; 605	48498	species=Montastraea faveolata;genus=Montastraea;family=Montastraeidae;suborder=Faviina;order=Scleractinia;subclass=Hexacorallia;class=Anthozoa;phylum=Cnidaria;no rank=Eumetazoa;kingdom=Metazoa;no rank=Opisthokonta;superkingdom=Eukaryota;no rank=cellular organisms;no rank=root	378	37.04	1.63e-57	360	376	360	4737	605	23.8	59.5	NA	NA	NA	TRINITY_DN94109_c1_g2_i6;TRINITY_DN94109_c1_g2_i16	.;.	sigP:1^26^0.75^YES;sigP:1^26^0.752^YES
TRINITY_DN93956_c2_g1	TRINITY_DN93956_c2_g1_i1;TRINITY_DN93956_c2_g1_i2;TRINITY_DN93956_c2_g1_i3;TRINITY_DN93956_c2_g1_i4;TRINITY_DN93956_c2_g1_i5;TRINITY_DN93956_c2_g1_i6;TRINITY_DN93956_c2_g1_i7;TRINITY_DN93956_c2_g1_i8;TRINITY_DN93956_c2_g1_i9;TRINITY_DN93956_c2_g1_i10;TRINITY_DN93956_c2_g1_i11;TRINITY_DN93956_c2_g1_i12;TRINITY_DN93956_c2_g1_i13;TRINITY_DN93956_c2_g1_i14;TRINITY_DN93956_c2_g1_i15;TRINITY_DN93956_c2…	17	1176094006 ; Golgi-associated plant pathogenesis-related protein 1-like [Orbicella faveolata] ; 48498 ; 220	-5.15	0	35.44	2.55	2.74	3.82	0.45	146.3	85.2	138.55	95.34	1.35	1.45	2.02	0.24	77.45	45.1	73.35	50.47	1889	TRINITY_DN93956_c2_g1_i16	gi|1176094006|ref|XP_020617533.1|	1176094006 ; Golgi-associated plant pathogenesis-related protein 1-like [Orbicella faveolata] ; 48498 ; 220	48498	species=Montastraea faveolata;genus=Montastraea;family=Montastraeidae;suborder=Faviina;order=Scleractinia;subclass=Hexacorallia;class=Anthozoa;phylum=Cnidaria;no rank=Eumetazoa;kingdom=Metazoa;no rank=Opisthokonta;superkingdom=Eukaryota;no rank=cellular organisms;no rank=root	215	67.44	8.25e-99	215	212	215	5002	220	12.7	97.7	extracellular exosome;extracellular vesicle;vesicle;membrane-bounded organelle;organelle;cellular_component;extracellular region;extracellular organelle;extracellular region part;Golgi membrane;bounding membrane of organelle;organelle membrane;organelle part;membrane;Golgi apparatus part;intracellular organelle part;intracellular organelle;intracellular;cell part;cell;intracellular part;Golgi app…	GO:0070062;GO:1903561;GO:0031982;GO:0043227;GO:0043226;GO:0005575;GO:0005576;GO:0043230;GO:0044421;GO:0000139;GO:0098588;GO:0031090;GO:0044422;GO:0016020;GO:0044431;GO:0044446;GO:0043229;GO:0005622;GO:0044464;GO:0005623;GO:0044424;GO:0005794;GO:0044444;GO:0005737;GO:0043231;GO:0012505;GO:0042803;GO:0046983;GO:0005515;GO:0005488;GO:0003674;GO:0042802;GO:0010634;GO:0010631;GO:0001667;GO:0016477;GO:…	3156	TRINITY_DN93956_c2_g1_i1;TRINITY_DN93956_c2_g1_i2;TRINITY_DN93956_c2_g1_i3;TRINITY_DN93956_c2_g1_i3;TRINITY_DN93956_c2_g1_i4;TRINITY_DN93956_c2_g1_i5;TRINITY_DN93956_c2_g1_i6;TRINITY_DN93956_c2_g1_i7;TRINITY_DN93956_c2_g1_i8;TRINITY_DN93956_c2_g1_i9;TRINITY_DN93956_c2_g1_i9;TRINITY_DN93956_c2_g1_i11;TRINITY_DN93956_c2_g1_i12;TRINITY_DN93956_c2_g1_i12;TRINITY_DN93956_c2_g1_i13;TRINITY_DN93956_c2_g…	PF00059.18^Lectin_C^Lectin C-type domain^85-194^E:2.9e-11`PF00188.23^CAP^Cysteine-rich secretory protein family^270-399^E:2e-21;PF00188.23^CAP^Cysteine-rich secretory protein family^42-168^E:6.1e-15`PF00088.15^Trefoil^Trefoil (P-type) domain^200-250^E:0.00018`PF00188.23^CAP^Cysteine-rich secretory protein family^298-423^E:7.4e-18`PF00088.15^Trefoil^Trefoil (P-type) domain^450-509^E:1.7e-05;PF0018…	.;sigP:1^18^0.821^YES;.;sigP:1^18^0.821^YES;.;sigP:1^18^0.821^YES;sigP:1^18^0.821^YES;sigP:1^18^0.821^YES;sigP:1^18^0.821^YES;.;sigP:1^18^0.821^YES;sigP:1^18^0.821^YES;.;sigP:1^18^0.821^YES;sigP:1^18^0.821^YES;.;sigP:1^18^0.821^YES;.;sigP:1^18^0.821^YES;.;sigP:1^18^0.821^YES;.;sigP:1^18^0.821^YES
TRINITY_DN93093_c3_g1	TRINITY_DN93093_c3_g1_i1;TRINITY_DN93093_c3_g1_i2;TRINITY_DN93093_c3_g1_i3;TRINITY_DN93093_c3_g1_i4;TRINITY_DN93093_c3_g1_i5;TRINITY_DN93093_c3_g1_i6;TRINITY_DN93093_c3_g1_i7;TRINITY_DN93093_c3_g1_i8;TRINITY_DN93093_c3_g1_i9;TRINITY_DN93093_c3_g1_i10;TRINITY_DN93093_c3_g1_i11;TRINITY_DN93093_c3_g1_i12;TRINITY_DN93093_c3_g1_i13;TRINITY_DN93093_c3_g1_i14;TRINITY_DN93093_c3_g1_i15;TRINITY_DN93093_c3…	23	1005445809 ; PREDICTED: uncharacterized protein LOC107339429 isoform X4 [Acropora digitifera] ; 70779 ; 931	-4.89	0	29.56	4.59	2.56	2.1	1.12	92.9	80.81	155.87	76.71	1.15	0.64	0.53	0.28	23.2	20.18	38.93	19.16	4004	TRINITY_DN93093_c3_g1_i15	gi|1005445809|ref|XP_015760199.1|	1005445809 ; PREDICTED: uncharacterized protein LOC107339429 isoform X4 [Acropora digitifera] ; 70779 ; 931	70779	species=Acropora digitifera;genus=Acropora;family=Acroporidae;suborder=Astrocoeniina;order=Scleractinia;subclass=Hexacorallia;class=Anthozoa;phylum=Cnidaria;no rank=Eumetazoa;kingdom=Metazoa;no rank=Opisthokonta;superkingdom=Eukaryota;no rank=cellular organisms;no rank=root	359	49.03	1.94e-95	318	358	318	7046	931	15.2	34.2	alpha-L-arabinofuranosidase activity;hydrolase activity, hydrolyzing O-glycosyl compounds;hydrolase activity, acting on glycosyl bonds;hydrolase activity;catalytic activity;molecular_function;L-arabinose metabolic process;arabinose metabolic process;pentose metabolic process;monosaccharide metabolic process;single-organism carbohydrate metabolic process;carbohydrate metabolic process;primary meta…	GO:0046556;GO:0004553;GO:0016798;GO:0016787;GO:0003824;GO:0003674;GO:0046373;GO:0019566;GO:0019321;GO:0005996;GO:0044723;GO:0005975;GO:0044238;GO:0008152;GO:0008150;GO:0071704;GO:0044710;GO:0044699;GO:0044281;GO:0032580;GO:0000139;GO:0098588;GO:0031090;GO:0044422;GO:0005575;GO:0043226;GO:0043227;GO:0016020;GO:0044431;GO:0044446;GO:0043229;GO:0005622;GO:0044464;GO:0005623;GO:0044424;GO:0005794;GO:…	612	TRINITY_DN93093_c3_g1_i1;TRINITY_DN93093_c3_g1_i2;TRINITY_DN93093_c3_g1_i3;TRINITY_DN93093_c3_g1_i3;TRINITY_DN93093_c3_g1_i4;TRINITY_DN93093_c3_g1_i5;TRINITY_DN93093_c3_g1_i5;TRINITY_DN93093_c3_g1_i6;TRINITY_DN93093_c3_g1_i6;TRINITY_DN93093_c3_g1_i7;TRINITY_DN93093_c3_g1_i8;TRINITY_DN93093_c3_g1_i10;TRINITY_DN93093_c3_g1_i11;TRINITY_DN93093_c3_g1_i12;TRINITY_DN93093_c3_g1_i13;TRINITY_DN93093_c3_g…	PF07691.9^PA14^PA14 domain^101-204^E:7.4e-07`PF05270.10^AbfB^Alpha-L-arabinofuranosidase B (ABFB) domain^557-590^E:2.8e-07;PF07691.9^PA14^PA14 domain^101-204^E:7.4e-07`PF05270.10^AbfB^Alpha-L-arabinofuranosidase B (ABFB) domain^553-586^E:2.8e-07;PF07691.9^PA14^PA14 domain^101-204^E:1.7e-06`PF05270.10^AbfB^Alpha-L-arabinofuranosidase B (ABFB) domain^555-610^E:2.1e-10;PF07691.9^PA14^PA14 domain^47-…	sigP:1^23^0.761^YES;sigP:1^23^0.761^YES;sigP:1^23^0.761^YES;.;sigP:1^23^0.761^YES;sigP:1^23^0.761^YES;.;sigP:1^23^0.761^YES;.;sigP:1^23^0.761^YES;sigP:1^23^0.761^YES;sigP:1^23^0.761^YES;sigP:1^23^0.761^YES;sigP:1^23^0.761^YES;sigP:1^23^0.761^YES;sigP:1^23^0.761^YES;.;sigP:1^23^0.761^YES;sigP:1^23^0.761^YES;.;sigP:1^23^0.761^YES;sigP:1^23^0.761^YES;sigP:1^23^0.761^YES;.;sigP:1^23^0.761^YES;sigP:1^…
TRINITY_DN89240_c5_g2	TRINITY_DN89240_c5_g2_i1;TRINITY_DN89240_c5_g2_i2	2	1176062607 ; A disintegrin and metalloproteinase with thrombospondin motifs 18-like [Orbicella faveolata] ; 48498 ; 317	-4.77	0	27.34	0	0.18	0.38	0	29.68	3.15	32.63	8.17	0	0.24	0.5	0	39.13	4.15	43.01	10.76	759	TRINITY_DN89240_c5_g2_i2	gi|1176062607|ref|XP_020600962.1|	1176062607 ; A disintegrin and metalloproteinase with thrombospondin motifs 18-like [Orbicella faveolata] ; 48498 ; 317	48498	species=Montastraea faveolata;genus=Montastraea;family=Montastraeidae;suborder=Faviina;order=Scleractinia;subclass=Hexacorallia;class=Anthozoa;phylum=Cnidaria;no rank=Eumetazoa;kingdom=Metazoa;no rank=Opisthokonta;superkingdom=Eukaryota;no rank=cellular organisms;no rank=root	117	62.39	2.3e-45	117	116	117	784	317	44.4	36.9	NA	NA	NA	NA	NA	NA
TRINITY_DN97829_c1_g1	TRINITY_DN97829_c1_g1_i1;TRINITY_DN97829_c1_g1_i2;TRINITY_DN97829_c1_g1_i3;TRINITY_DN97829_c1_g1_i4;TRINITY_DN97829_c1_g1_i5;TRINITY_DN97829_c1_g1_i6;TRINITY_DN97829_c1_g1_i7;TRINITY_DN97829_c1_g1_i8;TRINITY_DN97829_c1_g1_i9;TRINITY_DN97829_c1_g1_i10;TRINITY_DN97829_c1_g1_i11;TRINITY_DN97829_c1_g1_i12	12	1176079829 ; uncharacterized protein LOC110048574 isoform X1 [Orbicella faveolata] ; 48498 ; 226	-4.47	0	22.22	0	0.55	1.53	0	3.62	25.66	71.06	0.69	0	1.14	3.17	0	7.51	53.21	147.36	1.43	482	TRINITY_DN97829_c1_g1_i2	gi|1176079829|ref|XP_020610003.1|	1176079829 ; uncharacterized protein LOC110048574 isoform X1 [Orbicella faveolata] ; 48498 ; 226	48498	species=Montastraea faveolata;genus=Montastraea;family=Montastraeidae;suborder=Faviina;order=Scleractinia;subclass=Hexacorallia;class=Anthozoa;phylum=Cnidaria;no rank=Eumetazoa;kingdom=Metazoa;no rank=Opisthokonta;superkingdom=Eukaryota;no rank=cellular organisms;no rank=root	82	45.12	4.5e-15	78	82	78	1290	226	19.1	34.5	NA	NA	NA	TRINITY_DN97829_c1_g1_i1	.	sigP:1^14^0.46^YES
TRINITY_DN95267_c3_g1	TRINITY_DN95267_c3_g1_i1;TRINITY_DN95267_c3_g1_i2;TRINITY_DN95267_c3_g1_i3;TRINITY_DN95267_c3_g1_i4;TRINITY_DN95267_c3_g1_i5;TRINITY_DN95267_c3_g1_i6	6	1176109003 ; transmembrane protein 163-like [Orbicella faveolata] ; 48498 ; 261	-4.43	0	21.59	1.02	1.1	0.76	0	49.31	17.78	28.27	25.53	0.68	0.73	0.51	0	32.84	11.84	18.83	17	1501	TRINITY_DN95267_c3_g1_i1	gi|1176109003|ref|XP_020625439.1|	1176109003 ; transmembrane protein 163-like [Orbicella faveolata] ; 48498 ; 261	48498	species=Montastraea faveolata;genus=Montastraea;family=Montastraeidae;suborder=Faviina;order=Scleractinia;subclass=Hexacorallia;class=Anthozoa;phylum=Cnidaria;no rank=Eumetazoa;kingdom=Metazoa;no rank=Opisthokonta;superkingdom=Eukaryota;no rank=cellular organisms;no rank=root	245	75.51	6.5e-132	245	244	245	1642	261	44.6	93.9	cell junction;cellular_component;early endosome membrane;early endosome;endosome;endomembrane system;cell part;cell;cytoplasmic vesicle;cytoplasmic part;cytoplasm;intracellular part;intracellular;intracellular vesicle;vesicle;membrane-bounded organelle;organelle;intracellular organelle;endosome membrane;endosomal part;cytoplasmic vesicle part;intracellular organelle part;organelle part;bounding m…	GO:0030054;GO:0005575;GO:0031901;GO:0005769;GO:0005768;GO:0012505;GO:0044464;GO:0005623;GO:0031410;GO:0044444;GO:0005737;GO:0044424;GO:0005622;GO:0097708;GO:0031982;GO:0043227;GO:0043226;GO:0043229;GO:0010008;GO:0044440;GO:0044433;GO:0044446;GO:0044422;GO:0098588;GO:0031090;GO:0016020;GO:0098805;GO:0030285;GO:0031301;GO:0031300;GO:0031224;GO:0044425;GO:0016021;GO:0098563;GO:0044456;GO:0045202;GO:…	642	TRINITY_DN95267_c3_g1_i1;TRINITY_DN95267_c3_g1_i2;TRINITY_DN95267_c3_g1_i4;TRINITY_DN95267_c3_g1_i5	PF01545.18^Cation_efflux^Cation efflux family^66-248^E:1.6e-10;PF01545.18^Cation_efflux^Cation efflux family^66-248^E:1.4e-10;PF01545.18^Cation_efflux^Cation efflux family^66-248^E:1.6e-10;PF01545.18^Cation_efflux^Cation efflux family^66-248^E:1.6e-10	.;.;.;.
TRINITY_DN85134_c0_g1	TRINITY_DN85134_c0_g1_i1;TRINITY_DN85134_c0_g1_i2	2	1176118120 ; forkhead box protein F1-like [Orbicella faveolata] ; 48498 ; 298	-4.38	0	20.87	1.28	1.65	0.38	0	35.64	26.11	47.49	21.39	0.75	0.97	0.23	0	21.01	15.4	28	12.61	1696	TRINITY_DN85134_c0_g1_i1	gi|1176118120|ref|XP_020630256.1|	1176118120 ; forkhead box protein F1-like [Orbicella faveolata] ; 48498 ; 298	48498	species=Montastraea faveolata;genus=Montastraea;family=Montastraeidae;suborder=Faviina;order=Scleractinia;subclass=Hexacorallia;class=Anthozoa;phylum=Cnidaria;no rank=Eumetazoa;kingdom=Metazoa;no rank=Opisthokonta;superkingdom=Eukaryota;no rank=cellular organisms;no rank=root	301	57.81	4.84e-111	296	291	296	1862	298	46.9	99.3	nucleus;intracellular membrane-bounded organelle;membrane-bounded organelle;organelle;cellular_component;intracellular organelle;intracellular;cell part;cell;intracellular part;DNA binding, bending;DNA binding;nucleic acid binding;heterocyclic compound binding;binding;molecular_function;organic cyclic compound binding;RNA polymerase II core promoter proximal region sequence-specific DNA binding;c…	GO:0005634;GO:0043231;GO:0043227;GO:0043226;GO:0005575;GO:0043229;GO:0005622;GO:0044464;GO:0005623;GO:0044424;GO:0008301;GO:0003677;GO:0003676;GO:1901363;GO:0005488;GO:0003674;GO:0097159;GO:0000978;GO:0000987;GO:0001159;GO:0044212;GO:0000975;GO:0001067;GO:0000976;GO:1990837;GO:0043565;GO:0003690;GO:0000977;GO:0001012;GO:0003700;GO:0001071;GO:0001077;GO:0001228;GO:0000981;GO:0000982;GO:0009653;GO:…	518	TRINITY_DN85134_c0_g1_i1;TRINITY_DN85134_c0_g1_i2	PF00250.15^Forkhead^Forkhead domain^94-173^E:2.8e-26;PF00250.15^Forkhead^Forkhead domain^94-173^E:2.8e-26	.;.
TRINITY_DN104141_c4_g1	TRINITY_DN104141_c4_g1_i1;TRINITY_DN104141_c4_g1_i2;TRINITY_DN104141_c4_g1_i3;TRINITY_DN104141_c4_g1_i4;TRINITY_DN104141_c4_g1_i5;TRINITY_DN104141_c4_g1_i6;TRINITY_DN104141_c4_g1_i7;TRINITY_DN104141_c4_g1_i8;TRINITY_DN104141_c4_g1_i9	9	1005469103 ; PREDICTED: uncharacterized protein LOC107349788 [Acropora digitifera] ; 70779 ; 128	-4.37	0	20.61	219.96	182.15	233.16	94.27	5903.67	2081.82	7857.06	2883.98	121.86	100.92	129.18	52.23	3270.77	1153.38	4352.99	1597.79	1805	TRINITY_DN104141_c4_g1_i7	gi|1005469103|ref|XP_015771463.1|	1005469103 ; PREDICTED: uncharacterized protein LOC107349788 [Acropora digitifera] ; 70779 ; 128	70779	species=Acropora digitifera;genus=Acropora;family=Acroporidae;suborder=Astrocoeniina;order=Scleractinia;subclass=Hexacorallia;class=Anthozoa;phylum=Cnidaria;no rank=Eumetazoa;kingdom=Metazoa;no rank=Opisthokonta;superkingdom=Eukaryota;no rank=cellular organisms;no rank=root	123	45.53	1.35e-28	122	122	122	2496	128	14.7	95.3	NA	NA	NA	TRINITY_DN104141_c4_g1_i2;TRINITY_DN104141_c4_g1_i4;TRINITY_DN104141_c4_g1_i7;TRINITY_DN104141_c4_g1_i8;TRINITY_DN104141_c4_g1_i9	.;PF00021.18^UPAR_LY6^u-PAR/Ly-6 domain^16-100^E:3.3e-08;PF00021.18^UPAR_LY6^u-PAR/Ly-6 domain^22-106^E:3.9e-08;PF00021.18^UPAR_LY6^u-PAR/Ly-6 domain^20-104^E:1.5e-08;PF00021.18^UPAR_LY6^u-PAR/Ly-6 domain^66-150^E:8.8e-08	sigP:1^15^0.647^YES;sigP:1^20^0.624^YES;sigP:1^19^0.925^YES;sigP:1^17^0.896^YES;.
TRINITY_DN89349_c0_g1	TRINITY_DN89349_c0_g1_i1;TRINITY_DN89349_c0_g1_i2;TRINITY_DN89349_c0_g1_i3;TRINITY_DN89349_c0_g1_i4;TRINITY_DN89349_c0_g1_i5;TRINITY_DN89349_c0_g1_i6;TRINITY_DN89349_c0_g1_i7;TRINITY_DN89349_c0_g1_i8;TRINITY_DN89349_c0_g1_i9	9	999972216 ; hypothetical protein AC249_AIPGENE8028 [Exaiptasia pallida] ; 1720309 ; 1063	-4.36	0	20.51	0.26	0.18	0.19	0	12.97	6.98	6.15	18.29	0.13	0.09	0.1	0	6.61	3.56	3.13	9.32	1961	TRINITY_DN89349_c0_g1_i3	gi|999972216|gb|KXJ11390.1|	999972216 ; hypothetical protein AC249_AIPGENE8028 [Exaiptasia pallida] ; 1720309 ; 1063	1720309	species=Exaiptasia pallida;genus=Exaiptasia;family=Aiptasiidae;order=Actiniaria;subclass=Hexacorallia;class=Anthozoa;phylum=Cnidaria;no rank=Eumetazoa;kingdom=Metazoa;no rank=Opisthokonta;superkingdom=Eukaryota;no rank=cellular organisms;no rank=root	85	44.71	6.98e-10	77	85	77	3300	1063	7.7	7.2	collagen trimer;protein complex;macromolecular complex;cellular_component;endoplasmic reticulum lumen;intracellular organelle lumen;organelle lumen;organelle part;organelle;membrane-enclosed lumen;intracellular organelle;intracellular;cell part;cell;intracellular part;endoplasmic reticulum;cytoplasmic part;cytoplasm;intracellular membrane-bounded organelle;membrane-bounded organelle;endomembrane …	GO:0005581;GO:0043234;GO:0032991;GO:0005575;GO:0005788;GO:0070013;GO:0043233;GO:0044422;GO:0043226;GO:0031974;GO:0043229;GO:0005622;GO:0044464;GO:0005623;GO:0044424;GO:0005783;GO:0044444;GO:0005737;GO:0043231;GO:0043227;GO:0012505;GO:0044432;GO:0044446;GO:0005576;GO:0005578;GO:0031012;GO:0044421;GO:0030198;GO:0043062;GO:0016043;GO:0071840;GO:0008150;GO:0009987;GO:0044763;GO:0044699;GO:0007155;GO:…	125	TRINITY_DN89349_c0_g1_i1;TRINITY_DN89349_c0_g1_i1;TRINITY_DN89349_c0_g1_i1;TRINITY_DN89349_c0_g1_i2;TRINITY_DN89349_c0_g1_i2;TRINITY_DN89349_c0_g1_i3;TRINITY_DN89349_c0_g1_i3;TRINITY_DN89349_c0_g1_i3;TRINITY_DN89349_c0_g1_i4;TRINITY_DN89349_c0_g1_i4;TRINITY_DN89349_c0_g1_i5;TRINITY_DN89349_c0_g1_i5;TRINITY_DN89349_c0_g1_i6;TRINITY_DN89349_c0_g1_i6;TRINITY_DN89349_c0_g1_i7;TRINITY_DN89349_c0_g1_i8…	PF00092.25^VWA^von Willebrand factor type A domain^44-208^E:2.8e-16;PF01549.21^ShK^ShK domain-like^189-229^E:0.00065;.;PF00092.25^VWA^von Willebrand factor type A domain^44-208^E:4.1e-16`PF01549.21^ShK^ShK domain-like^900-940^E:0.0034;.;PF00092.25^VWA^von Willebrand factor type A domain^44-208^E:2.8e-16;PF01549.21^ShK^ShK domain-like^189-229^E:0.00065;.;PF01549.21^ShK^ShK domain-like^189-229^E:0.…	.;.;sigP:1^23^0.477^YES;.;sigP:1^23^0.477^YES;.;.;sigP:1^23^0.477^YES;.;sigP:1^23^0.477^YES;.;sigP:1^23^0.477^YES;.;sigP:1^23^0.477^YES;.;.;.
TRINITY_DN94446_c1_g1	TRINITY_DN94446_c1_g1_i1;TRINITY_DN94446_c1_g1_i2;TRINITY_DN94446_c1_g1_i3;TRINITY_DN94446_c1_g1_i4;TRINITY_DN94446_c1_g1_i5	5	1005447363 ; PREDICTED: ETS domain-containing protein Elk-1-like [Acropora digitifera] ; 70779 ; 297	-4.35	0	20.39	0.51	0.18	0.38	2.69	31.2	98.37	83.47	85.22	0.23	0.08	0.17	1.21	14.05	44.3	37.59	38.38	2221	TRINITY_DN94446_c1_g1_i2	gi|1005447363|ref|XP_015760969.1|	1005447363 ; PREDICTED: ETS domain-containing protein Elk-1-like [Acropora digitifera] ; 70779 ; 297	70779	species=Acropora digitifera;genus=Acropora;family=Acroporidae;suborder=Astrocoeniina;order=Scleractinia;subclass=Hexacorallia;class=Anthozoa;phylum=Cnidaria;no rank=Eumetazoa;kingdom=Metazoa;no rank=Opisthokonta;superkingdom=Eukaryota;no rank=cellular organisms;no rank=root	293	61.09	2.16e-94	285	288	285	4278	297	20.2	96	cytoplasm;intracellular part;cell part;cellular_component;cell;intracellular;nucleoplasm;nuclear lumen;intracellular organelle lumen;organelle lumen;organelle part;organelle;membrane-enclosed lumen;intracellular organelle;nuclear part;intracellular organelle part;nucleus;intracellular membrane-bounded organelle;membrane-bounded organelle;RNA polymerase II transcription factor activity, sequence-s…	GO:0005737;GO:0044424;GO:0044464;GO:0005575;GO:0005623;GO:0005622;GO:0005654;GO:0031981;GO:0070013;GO:0043233;GO:0044422;GO:0043226;GO:0031974;GO:0043229;GO:0044428;GO:0044446;GO:0005634;GO:0043231;GO:0043227;GO:0000981;GO:0003700;GO:0001071;GO:0003674;GO:0043565;GO:0003677;GO:0003676;GO:1901363;GO:0005488;GO:0097159;GO:0030154;GO:0048869;GO:0044767;GO:0032502;GO:0008150;GO:0044699;GO:0044763;GO:…	933	TRINITY_DN94446_c1_g1_i1;TRINITY_DN94446_c1_g1_i2;TRINITY_DN94446_c1_g1_i5	PF00178.19^Ets^Ets-domain^24-103^E:4e-32;PF00178.19^Ets^Ets-domain^24-103^E:4e-32;PF00178.19^Ets^Ets-domain^24-103^E:4e-32	.;.;.
TRINITY_DN89372_c0_g1	TRINITY_DN89372_c0_g1_i1;TRINITY_DN89372_c0_g1_i2;TRINITY_DN89372_c0_g1_i3;TRINITY_DN89372_c0_g1_i4;TRINITY_DN89372_c0_g1_i5;TRINITY_DN89372_c0_g1_i6;TRINITY_DN89372_c0_g1_i7;TRINITY_DN89372_c0_g1_i8;TRINITY_DN89372_c0_g1_i9;TRINITY_DN89372_c0_g1_i10;TRINITY_DN89372_c0_g1_i11;TRINITY_DN89372_c0_g1_i12;TRINITY_DN89372_c0_g1_i13;TRINITY_DN89372_c0_g1_i14;TRINITY_DN89372_c0_g1_i15;TRINITY_DN89372_c0…	25	999978843 ; Ectin [Exaiptasia pallida] ; 1720309 ; 250	-4.35	0	20.33	2.04	9.51	2.1	5.16	75.6	119.53	170.84	112.82	1.72	8.01	1.77	4.35	63.68	100.68	143.89	95.03	1187	TRINITY_DN89372_c0_g1_i15	gi|999978843|gb|KXJ18017.1|	999978843 ; Ectin [Exaiptasia pallida] ; 1720309 ; 250	1720309	species=Exaiptasia pallida;genus=Exaiptasia;family=Aiptasiidae;order=Actiniaria;subclass=Hexacorallia;class=Anthozoa;phylum=Cnidaria;no rank=Eumetazoa;kingdom=Metazoa;no rank=Opisthokonta;superkingdom=Eukaryota;no rank=cellular organisms;no rank=root	212	56.13	1.1e-80	212	210	212	2302	250	27.4	84.8	extracellular region;cellular_component	GO:0005576;GO:0005575	20	TRINITY_DN89372_c0_g1_i3;TRINITY_DN89372_c0_g1_i4;TRINITY_DN89372_c0_g1_i10;TRINITY_DN89372_c0_g1_i12;TRINITY_DN89372_c0_g1_i13;TRINITY_DN89372_c0_g1_i15;TRINITY_DN89372_c0_g1_i16;TRINITY_DN89372_c0_g1_i17;TRINITY_DN89372_c0_g1_i20;TRINITY_DN89372_c0_g1_i22	PF01549.21^ShK^ShK domain-like^46-86^E:1.2e-09`PF00188.23^CAP^Cysteine-rich secretory protein family^107-224^E:1e-18;PF01549.21^ShK^ShK domain-like^46-86^E:1.2e-09`PF00188.23^CAP^Cysteine-rich secretory protein family^107-224^E:1e-18;PF01549.21^ShK^ShK domain-like^46-86^E:1.2e-09`PF00188.23^CAP^Cysteine-rich secretory protein family^107-224^E:1e-18;PF01549.21^ShK^ShK domain-like^46-86^E:1.2e-09`P…	sigP:1^21^0.692^YES;sigP:1^21^0.692^YES;sigP:1^21^0.692^YES;sigP:1^21^0.692^YES;sigP:1^21^0.692^YES;sigP:1^21^0.692^YES;sigP:1^21^0.692^YES;sigP:1^21^0.692^YES;sigP:1^21^0.692^YES;sigP:1^21^0.692^YES
TRINITY_DN94821_c3_g1	TRINITY_DN94821_c3_g1_i1;TRINITY_DN94821_c3_g1_i2;TRINITY_DN94821_c3_g1_i3;TRINITY_DN94821_c3_g1_i4;TRINITY_DN94821_c3_g1_i5;TRINITY_DN94821_c3_g1_i6;TRINITY_DN94821_c3_g1_i7	7	466002398 ; Deleted in malignant brain tumors 1 protein, partial [Chelonia mydas] ; 8469 ; 734	-4.3	0	19.75	0.26	0.18	0.96	0.67	0	20.71	29.05	36.69	0.16	0.11	0.59	0.42	0	12.79	17.95	22.66	1619	TRINITY_DN94821_c3_g1_i1	gi|466002398|gb|EMP41762.1|	466002398 ; Deleted in malignant brain tumors 1 protein, partial [Chelonia mydas] ; 8469 ; 734	8469	species=Chelonia mydas;genus=Chelonia;family=Cheloniidae;superfamily=Chelonioidea;no rank=Americhelydia;no rank=Durocryptodira;suborder=Cryptodira;order=Testudines;no rank=Archelosauria;no rank=Sauria;no rank=Sauropsida;no rank=Amniota;no rank=Tetrapoda;no rank=Dipnotetrapodomorpha;no rank=Sarcopterygii;no rank=Euteleostomi;no rank=Teleostomi;no rank=Gnathostomata;no rank=Vertebrata;subphylum=Cra…	317;197;130	42.587;28.934;33.846	7.85e-55;1.8e-10;6.99e-07	333	619	333	2758	734	67.3	45.4	cytoplasm;intracellular part;cell part;cellular_component;cell;intracellular;extracellular exosome;extracellular vesicle;vesicle;membrane-bounded organelle;organelle;extracellular region;extracellular organelle;extracellular region part;extracellular space;extrinsic component of membrane;membrane part;membrane;integral component of membrane;intrinsic component of membrane;phagocytic vesicle membr…	GO:0005737;GO:0044424;GO:0044464;GO:0005575;GO:0005623;GO:0005622;GO:0070062;GO:1903561;GO:0031982;GO:0043227;GO:0043226;GO:0005576;GO:0043230;GO:0044421;GO:0005615;GO:0019898;GO:0044425;GO:0016020;GO:0016021;GO:0031224;GO:0030670;GO:0045335;GO:0030139;GO:0031410;GO:0044444;GO:0097708;GO:0043229;GO:0030666;GO:0098805;GO:0098588;GO:0031090;GO:0044422;GO:0030659;GO:0044433;GO:0044446;GO:0012506;GO:…	878	TRINITY_DN94821_c3_g1_i1;TRINITY_DN94821_c3_g1_i2;TRINITY_DN94821_c3_g1_i3;TRINITY_DN94821_c3_g1_i4;TRINITY_DN94821_c3_g1_i5;TRINITY_DN94821_c3_g1_i6;TRINITY_DN94821_c3_g1_i7	PF00431.17^CUB^CUB domain^144-244^E:4.8e-20`PF00431.17^CUB^CUB domain^351-453^E:5.5e-23`PF00530.15^SRCR^Scavenger receptor cysteine-rich domain^546-641^E:6.8e-31`PF00431.17^CUB^CUB domain^693-793^E:6.1e-21`PF07645.12^EGF_CA^Calcium-binding EGF domain^895-917^E:5.8e-05;PF00431.17^CUB^CUB domain^78-180^E:3.3e-23`PF00530.15^SRCR^Scavenger receptor cysteine-rich domain^273-368^E:4.1e-31`PF00431.17^CU…	.;.;.;.;.;.;.
TRINITY_DN97409_c5_g1	TRINITY_DN97409_c5_g1_i1;TRINITY_DN97409_c5_g1_i2;TRINITY_DN97409_c5_g1_i3;TRINITY_DN97409_c5_g1_i4;TRINITY_DN97409_c5_g1_i5	5	1176108826 ; uncharacterized protein LOC110062739 [Orbicella faveolata] ; 48498 ; 266	-4.17	0	18.03	0.26	0.37	0	0	6.66	11.03	2.79	26.22	0.12	0.18	0	0	3.23	5.35	1.36	12.73	2060	TRINITY_DN97409_c5_g1_i5	gi|1176108826|ref|XP_020625347.1|	1176108826 ; uncharacterized protein LOC110062739 [Orbicella faveolata] ; 48498 ; 266	48498	species=Montastraea faveolata;genus=Montastraea;family=Montastraeidae;suborder=Faviina;order=Scleractinia;subclass=Hexacorallia;class=Anthozoa;phylum=Cnidaria;no rank=Eumetazoa;kingdom=Metazoa;no rank=Opisthokonta;superkingdom=Eukaryota;no rank=cellular organisms;no rank=root	197	66.5	6.65e-83	197	194	197	2371	266	24.5	74.1	extracellular region;cellular_component;nematocyst;cell cortex part;cytoplasmic part;cytoplasm;intracellular part;cell part;cell;intracellular;cell cortex;cell periphery;cytoplasmic region;intracellular non-membrane-bounded organelle;intracellular organelle;organelle;non-membrane-bounded organelle;calcium ion binding;metal ion binding;cation binding;ion binding;binding;molecular_function;calcium-…	GO:0005576;GO:0005575;GO:0042151;GO:0044448;GO:0044444;GO:0005737;GO:0044424;GO:0044464;GO:0005623;GO:0005622;GO:0005938;GO:0071944;GO:0099568;GO:0043232;GO:0043229;GO:0043226;GO:0043228;GO:0005509;GO:0046872;GO:0043169;GO:0043167;GO:0005488;GO:0003674;GO:0047498;GO:0004623;GO:0052689;GO:0016788;GO:0016787;GO:0003824;GO:0004620;GO:0016298;GO:0044398;GO:0035738;GO:0035737;GO:0051705;GO:0007610;GO:…	585	TRINITY_DN97409_c5_g1_i1;TRINITY_DN97409_c5_g1_i2;TRINITY_DN97409_c5_g1_i3;TRINITY_DN97409_c5_g1_i4;TRINITY_DN97409_c5_g1_i5	PF00068.16^Phospholip_A2_1^Phospholipase A2^55-169^E:5.9e-16`PF00092.25^VWA^von Willebrand factor type A domain^189-356^E:6.2e-09;PF00068.16^Phospholip_A2_1^Phospholipase A2^72-186^E:1.1e-15`PF00092.25^VWA^von Willebrand factor type A domain^206-373^E:1.3e-08;PF00068.16^Phospholip_A2_1^Phospholipase A2^55-169^E:1e-15`PF00092.25^VWA^von Willebrand factor type A domain^189-356^E:1.2e-08;PF00068.16^…	.;.;.;.;.
TRINITY_DN88036_c1_g2	TRINITY_DN88036_c1_g2_i1;TRINITY_DN88036_c1_g2_i2;TRINITY_DN88036_c1_g2_i3;TRINITY_DN88036_c1_g2_i4;TRINITY_DN88036_c1_g2_i5;TRINITY_DN88036_c1_g2_i6;TRINITY_DN88036_c1_g2_i7;TRINITY_DN88036_c1_g2_i8;TRINITY_DN88036_c1_g2_i9;TRINITY_DN88036_c1_g2_i10;TRINITY_DN88036_c1_g2_i11	11	1005483569 ; PREDICTED: perlucin-like protein isoform X1 [Acropora digitifera] ; 70779 ; 215	-4.16	0	17.86	12.25	3.11	3.25	2.92	117.44	132.03	204.59	48.88	12.74	3.23	3.38	3.04	122.16	137.34	212.81	50.84	961	TRINITY_DN88036_c1_g2_i8	gi|1005483569|ref|XP_015778449.1|	1005483569 ; PREDICTED: perlucin-like protein isoform X1 [Acropora digitifera] ; 70779 ; 215	70779	species=Acropora digitifera;genus=Acropora;family=Acroporidae;suborder=Astrocoeniina;order=Scleractinia;subclass=Hexacorallia;class=Anthozoa;phylum=Cnidaria;no rank=Eumetazoa;kingdom=Metazoa;no rank=Opisthokonta;superkingdom=Eukaryota;no rank=cellular organisms;no rank=root	231	30.3	1.99e-26	212	227	212	1639	215	41.5	98.6	extracellular region;cellular_component;carbohydrate binding;binding;molecular_function;external side of plasma membrane;cell surface;cell part;cell;plasma membrane;membrane;cell periphery;plasma membrane part;membrane part;side of membrane;extracellular exosome;extracellular vesicle;vesicle;membrane-bounded organelle;organelle;extracellular organelle;extracellular region part;integral component …	GO:0005576;GO:0005575;GO:0030246;GO:0005488;GO:0003674;GO:0009897;GO:0009986;GO:0044464;GO:0005623;GO:0005886;GO:0016020;GO:0071944;GO:0044459;GO:0044425;GO:0098552;GO:0070062;GO:1903561;GO:0031982;GO:0043227;GO:0043226;GO:0043230;GO:0044421;GO:0005887;GO:0031226;GO:0031224;GO:0016021;GO:0005178;GO:0050839;GO:0005515;GO:0032403;GO:0044877;GO:0005102;GO:0046872;GO:0043169;GO:0043167;GO:0007219;GO:…	653	TRINITY_DN88036_c1_g2_i3;TRINITY_DN88036_c1_g2_i6;TRINITY_DN88036_c1_g2_i8;TRINITY_DN88036_c1_g2_i9;TRINITY_DN88036_c1_g2_i10	PF00059.18^Lectin_C^Lectin C-type domain^39-145^E:1.3e-14;PF00059.18^Lectin_C^Lectin C-type domain^104-210^E:5.5e-14;PF00059.18^Lectin_C^Lectin C-type domain^104-210^E:5.5e-14;PF00059.18^Lectin_C^Lectin C-type domain^77-183^E:4e-14;PF00059.18^Lectin_C^Lectin C-type domain^100-207^E:6.3e-16	.;sigP:1^21^0.876^YES;sigP:1^21^0.876^YES;.;sigP:1^19^0.861^YES
TRINITY_DN89178_c6_g4	TRINITY_DN89178_c6_g4_i1;TRINITY_DN89178_c6_g4_i2;TRINITY_DN89178_c6_g4_i3;TRINITY_DN89178_c6_g4_i4;TRINITY_DN89178_c6_g4_i5;TRINITY_DN89178_c6_g4_i6;TRINITY_DN89178_c6_g4_i7;TRINITY_DN89178_c6_g4_i8	8	1176117966 ; uncharacterized protein LOC110067209, partial [Orbicella faveolata] ; 48498 ; 871	-4.11	0	17.25	0.51	0.55	0.38	0.67	20.1	10.69	16.54	16.1	0.42	0.45	0.32	0.56	16.65	8.86	13.7	13.34	1207	TRINITY_DN89178_c6_g4_i8	gi|1176117966|ref|XP_020630170.1|	1176117966 ; uncharacterized protein LOC110067209, partial [Orbicella faveolata] ; 48498 ; 871	48498	species=Montastraea faveolata;genus=Montastraea;family=Montastraeidae;suborder=Faviina;order=Scleractinia;subclass=Hexacorallia;class=Anthozoa;phylum=Cnidaria;no rank=Eumetazoa;kingdom=Metazoa;no rank=Opisthokonta;superkingdom=Eukaryota;no rank=cellular organisms;no rank=root	285	73.68	9.09e-123	285	285	285	2866	871	29.8	32.7	alpha-L-arabinofuranosidase activity;hydrolase activity, hydrolyzing O-glycosyl compounds;hydrolase activity, acting on glycosyl bonds;hydrolase activity;catalytic activity;molecular_function;L-arabinose metabolic process;arabinose metabolic process;pentose metabolic process;monosaccharide metabolic process;single-organism carbohydrate metabolic process;carbohydrate metabolic process;primary meta…	GO:0046556;GO:0004553;GO:0016798;GO:0016787;GO:0003824;GO:0003674;GO:0046373;GO:0019566;GO:0019321;GO:0005996;GO:0044723;GO:0005975;GO:0044238;GO:0008152;GO:0008150;GO:0071704;GO:0044710;GO:0044699;GO:0044281	57	TRINITY_DN89178_c6_g4_i1;TRINITY_DN89178_c6_g4_i2;TRINITY_DN89178_c6_g4_i3;TRINITY_DN89178_c6_g4_i5;TRINITY_DN89178_c6_g4_i7;TRINITY_DN89178_c6_g4_i8	PF07691.9^PA14^PA14 domain^103-205^E:5.3e-06;PF07691.9^PA14^PA14 domain^81-183^E:1.1e-05`PF05270.10^AbfB^Alpha-L-arabinofuranosidase B (ABFB) domain^556-614^E:1.3e-09;.;PF07691.9^PA14^PA14 domain^81-183^E:4.3e-06;PF07691.9^PA14^PA14 domain^103-205^E:7.1e-06`PF05270.10^AbfB^Alpha-L-arabinofuranosidase B (ABFB) domain^578-613^E:1.3e-06;PF07691.9^PA14^PA14 domain^103-205^E:1.1e-05`PF05270.10^AbfB^Al…	sigP:1^23^0.509^YES;sigP:1^23^0.503^YES;sigP:1^23^0.509^YES;sigP:1^23^0.503^YES;sigP:1^23^0.509^YES;sigP:1^23^0.509^YES
TRINITY_DN105615_c2_g1	TRINITY_DN105615_c2_g1_i1;TRINITY_DN105615_c2_g1_i2;TRINITY_DN105615_c2_g1_i3	3	1176056737 ; uncharacterized protein LOC110041695 [Orbicella faveolata] ; 48498 ; 376	-4.08	0	16.87	0	0.18	0	0.45	13.32	3.04	9.39	11.39	0	0.1	0	0.25	7.48	1.71	5.27	6.39	1782	TRINITY_DN105615_c2_g1_i1	gi|1176056737|ref|XP_020602664.1|	1176056737 ; uncharacterized protein LOC110041695 [Orbicella faveolata] ; 48498 ; 376	48498	species=Montastraea faveolata;genus=Montastraea;family=Montastraeidae;suborder=Faviina;order=Scleractinia;subclass=Hexacorallia;class=Anthozoa;phylum=Cnidaria;no rank=Eumetazoa;kingdom=Metazoa;no rank=Opisthokonta;superkingdom=Eukaryota;no rank=cellular organisms;no rank=root	357	65.55	1.25e-170	357	354	357	1786	376	59.5	94.9	integral component of membrane;intrinsic component of membrane;membrane part;cellular_component;membrane;plasma membrane;cell part;cell;cell periphery;capsule polysaccharide biosynthetic process;capsule organization;external encapsulating structure organization;cellular component organization;cellular component organization or biogenesis;biological_process;cellular process;extracellular polysacch…	GO:0016021;GO:0031224;GO:0044425;GO:0005575;GO:0016020;GO:0005886;GO:0044464;GO:0005623;GO:0071944;GO:0045227;GO:0045230;GO:0045229;GO:0016043;GO:0071840;GO:0008150;GO:0009987;GO:0045226;GO:0046379;GO:0044264;GO:0044262;GO:0005975;GO:0044238;GO:0008152;GO:0071704;GO:0044237;GO:0005976;GO:0043170;GO:0044260;GO:0033692;GO:0000271;GO:0016051;GO:0044723;GO:0044710;GO:0044699;GO:1901576;GO:0009058;GO:…	96	TRINITY_DN105615_c2_g1_i1;TRINITY_DN105615_c2_g1_i3	PF09587.7^PGA_cap^Bacterial capsule synthesis protein PGA_cap^31-278^E:2e-58;PF09587.7^PGA_cap^Bacterial capsule synthesis protein PGA_cap^31-278^E:2e-58	.;.
TRINITY_DN91966_c2_g1	TRINITY_DN91966_c2_g1_i1;TRINITY_DN91966_c2_g1_i2;TRINITY_DN91966_c2_g1_i3;TRINITY_DN91966_c2_g1_i4;TRINITY_DN91966_c2_g1_i5;TRINITY_DN91966_c2_g1_i6;TRINITY_DN91966_c2_g1_i7;TRINITY_DN91966_c2_g1_i8;TRINITY_DN91966_c2_g1_i9;TRINITY_DN91966_c2_g1_i10;TRINITY_DN91966_c2_g1_i11;TRINITY_DN91966_c2_g1_i12	12	1005483662 ; PREDICTED: gamma-aminobutyric acid receptor alpha-like, partial [Acropora digitifera] ; 70779 ; 388	-4.07	0	16.83	2.04	0.18	0.57	0.22	15.54	23.41	39	20.47	2.91	0.26	0.82	0.32	22.14	33.36	55.56	29.17	702	TRINITY_DN91966_c2_g1_i2	gi|1005483662|ref|XP_015778495.1|	1005483662 ; PREDICTED: gamma-aminobutyric acid receptor alpha-like, partial [Acropora digitifera] ; 70779 ; 388	70779	species=Acropora digitifera;genus=Acropora;family=Acroporidae;suborder=Astrocoeniina;order=Scleractinia;subclass=Hexacorallia;class=Anthozoa;phylum=Cnidaria;no rank=Eumetazoa;kingdom=Metazoa;no rank=Opisthokonta;superkingdom=Eukaryota;no rank=cellular organisms;no rank=root	300	75	3.27e-166	300	300	300	1816	388	49.6	77.3	axon;neuron projection;cell projection;cell part;cellular_component;cell;neuron part;cell junction;chloride channel complex;ion channel complex;integral component of membrane;intrinsic component of membrane;membrane part;membrane;transmembrane transporter complex;transporter complex;macromolecular complex;GABA-A receptor complex;GABA receptor complex;receptor complex;integral component of plasma …	GO:0030424;GO:0043005;GO:0042995;GO:0044464;GO:0005575;GO:0005623;GO:0097458;GO:0030054;GO:0034707;GO:0034702;GO:0016021;GO:0031224;GO:0044425;GO:0016020;GO:1902495;GO:1990351;GO:0032991;GO:1902711;GO:1902710;GO:0043235;GO:0005887;GO:0031226;GO:0005886;GO:0071944;GO:0044459;GO:0045211;GO:0098794;GO:0045202;GO:0044456;GO:0097060;GO:0098590;GO:0005254;GO:0015108;GO:0015103;GO:0008509;GO:0015075;GO:…	1360	TRINITY_DN91966_c2_g1_i2;TRINITY_DN91966_c2_g1_i3;TRINITY_DN91966_c2_g1_i6;TRINITY_DN91966_c2_g1_i8;TRINITY_DN91966_c2_g1_i9;TRINITY_DN91966_c2_g1_i11;TRINITY_DN91966_c2_g1_i12	PF02931.20^Neur_chan_LBD^Neurotransmitter-gated ion-channel ligand binding domain^40-242^E:7.2e-39`PF02932.13^Neur_chan_memb^Neurotransmitter-gated ion-channel transmembrane region^249-301^E:5.3e-12;PF02931.20^Neur_chan_LBD^Neurotransmitter-gated ion-channel ligand binding domain^40-242^E:4.3e-39;PF02931.20^Neur_chan_LBD^Neurotransmitter-gated ion-channel ligand binding domain^40-242^E:7.2e-39`PF…	sigP:1^20^0.768^YES;sigP:1^20^0.768^YES;sigP:1^20^0.768^YES;sigP:1^20^0.768^YES;sigP:1^20^0.768^YES;sigP:1^20^0.768^YES;sigP:1^20^0.768^YES
TRINITY_DN102457_c1_g1	TRINITY_DN102457_c1_g1_i1;TRINITY_DN102457_c1_g1_i2;TRINITY_DN102457_c1_g1_i3;TRINITY_DN102457_c1_g1_i4;TRINITY_DN102457_c1_g1_i5;TRINITY_DN102457_c1_g1_i6;TRINITY_DN102457_c1_g1_i7	7	1176124780 ; collagen alpha-1(XXVIII) chain-like [Orbicella faveolata] ; 48498 ; 709	-4.07	0	16.75	0.77	1.65	3.44	0.45	40.55	28.59	42.91	35.19	0.31	0.67	1.4	0.18	16.46	11.61	17.42	14.29	2463	TRINITY_DN102457_c1_g1_i5	gi|1176124780|ref|XP_020601199.1|	1176124780 ; collagen alpha-1(XXVIII) chain-like [Orbicella faveolata] ; 48498 ; 709	48498	species=Montastraea faveolata;genus=Montastraea;family=Montastraeidae;suborder=Faviina;order=Scleractinia;subclass=Hexacorallia;class=Anthozoa;phylum=Cnidaria;no rank=Eumetazoa;kingdom=Metazoa;no rank=Opisthokonta;superkingdom=Eukaryota;no rank=cellular organisms;no rank=root	186	85.48	1.53e-111	186	186	186	4622	709	12.1	26.2	collagen trimer;protein complex;macromolecular complex;cellular_component;extracellular exosome;extracellular vesicle;vesicle;membrane-bounded organelle;organelle;extracellular region;extracellular organelle;extracellular region part;extracellular matrix;extracellular space;proteinaceous extracellular matrix;cell adhesion;biological adhesion;biological_process;endodermal cell differentiation;endo…	GO:0005581;GO:0043234;GO:0032991;GO:0005575;GO:0070062;GO:1903561;GO:0031982;GO:0043227;GO:0043226;GO:0005576;GO:0043230;GO:0044421;GO:0031012;GO:0005615;GO:0005578;GO:0007155;GO:0022610;GO:0008150;GO:0035987;GO:0001706;GO:0007492;GO:0009888;GO:0048856;GO:0032502;GO:0001704;GO:0044767;GO:0044699;GO:0007369;GO:0048598;GO:0009653;GO:0009790;GO:0007275;GO:0044707;GO:0032501;GO:0048646;GO:0030154;GO:…	177	TRINITY_DN102457_c1_g1_i1;TRINITY_DN102457_c1_g1_i4;TRINITY_DN102457_c1_g1_i5;TRINITY_DN102457_c1_g1_i7	PF00092.25^VWA^von Willebrand factor type A domain^36-197^E:1.6e-28`PF13519.3^VWA_2^von Willebrand factor type A domain^39-149^E:4.6e-11;PF01549.21^ShK^ShK domain-like^49-88^E:0.0009;PF00092.25^VWA^von Willebrand factor type A domain^36-197^E:1.6e-28`PF13519.3^VWA_2^von Willebrand factor type A domain^39-149^E:4.6e-11;PF00092.25^VWA^von Willebrand factor type A domain^36-197^E:1.1e-27`PF13519.3^V…	.;.;.;.
TRINITY_DN103964_c1_g2	TRINITY_DN103964_c1_g2_i1;TRINITY_DN103964_c1_g2_i2;TRINITY_DN103964_c1_g2_i3;TRINITY_DN103964_c1_g2_i4;TRINITY_DN103964_c1_g2_i5;TRINITY_DN103964_c1_g2_i6;TRINITY_DN103964_c1_g2_i7;TRINITY_DN103964_c1_g2_i8;TRINITY_DN103964_c1_g2_i9;TRINITY_DN103964_c1_g2_i10;TRINITY_DN103964_c1_g2_i11;TRINITY_DN103964_c1_g2_i12;TRINITY_DN103964_c1_g2_i13;TRINITY_DN103964_c1_g2_i14;TRINITY_DN103964_c1_g2_i15	15	1176122629 ; uncharacterized protein LOC110069467 [Orbicella faveolata] ; 48498 ; 283	-4.04	0	16.49	4.34	5.49	0.19	0.9	105.17	109.29	6.48	14.95	4.83	6.11	0.21	1	117.06	121.65	7.21	16.64	898	TRINITY_DN103964_c1_g2_i12	gi|1176122629|ref|XP_020632650.1|	1176122629 ; uncharacterized protein LOC110069467 [Orbicella faveolata] ; 48498 ; 283	48498	species=Montastraea faveolata;genus=Montastraea;family=Montastraeidae;suborder=Faviina;order=Scleractinia;subclass=Hexacorallia;class=Anthozoa;phylum=Cnidaria;no rank=Eumetazoa;kingdom=Metazoa;no rank=Opisthokonta;superkingdom=Eukaryota;no rank=cellular organisms;no rank=root	207;109	43.478;39.45	1.67e-41;3.53e-07	240	202	240	1926	283	31.5	84.8	NA	NA	NA	NA	NA	NA
TRINITY_DN105438_c3_g1	TRINITY_DN105438_c3_g1_i1;TRINITY_DN105438_c3_g1_i2;TRINITY_DN105438_c3_g1_i3;TRINITY_DN105438_c3_g1_i4;TRINITY_DN105438_c3_g1_i5;TRINITY_DN105438_c3_g1_i6;TRINITY_DN105438_c3_g1_i7;TRINITY_DN105438_c3_g1_i8;TRINITY_DN105438_c3_g1_i9;TRINITY_DN105438_c3_g1_i10;TRINITY_DN105438_c3_g1_i11;TRINITY_DN105438_c3_g1_i12;TRINITY_DN105438_c3_g1_i13;TRINITY_DN105438_c3_g1_i14;TRINITY_DN105438_c3_g1_i15;TRI…	16	1176109186 ; uncharacterized protein LOC110062928 [Orbicella faveolata] ; 48498 ; 956	-4.03	0	16.33	1.79	3.66	6.88	2.47	28.75	72.15	108.83	69.12	0.68	1.4	2.63	0.95	11.01	27.63	41.67	26.47	2611	TRINITY_DN105438_c3_g1_i15	gi|1176109186|ref|XP_020625530.1|	1176109186 ; uncharacterized protein LOC110062928 [Orbicella faveolata] ; 48498 ; 956	48498	species=Montastraea faveolata;genus=Montastraea;family=Montastraeidae;suborder=Faviina;order=Scleractinia;subclass=Hexacorallia;class=Anthozoa;phylum=Cnidaria;no rank=Eumetazoa;kingdom=Metazoa;no rank=Opisthokonta;superkingdom=Eukaryota;no rank=cellular organisms;no rank=root	830;101	51.084;52.475	0.0;5.06e-23	908	816	908	4499	956	54.4	95	focal adhesion;cell-substrate adherens junction;cell-substrate junction;cell junction;cellular_component;adherens junction;anchoring junction;integral component of membrane;intrinsic component of membrane;membrane part;membrane;carbohydrate binding;binding;molecular_function;collagen binding;protein complex binding;protein binding;macromolecular complex binding;collagen catabolic process;single-o…	GO:0005925;GO:0005924;GO:0030055;GO:0030054;GO:0005575;GO:0005912;GO:0070161;GO:0016021;GO:0031224;GO:0044425;GO:0016020;GO:0030246;GO:0005488;GO:0003674;GO:0005518;GO:0032403;GO:0005515;GO:0044877;GO:0030574;GO:0044712;GO:0044710;GO:0008152;GO:0008150;GO:0044699;GO:0009056;GO:0032963;GO:0044259;GO:0044236;GO:0044707;GO:0032501;GO:0043170;GO:0071704;GO:0044243;GO:0006897;GO:0016192;GO:0006810;GO:…	494	TRINITY_DN105438_c3_g1_i2;TRINITY_DN105438_c3_g1_i3;TRINITY_DN105438_c3_g1_i4;TRINITY_DN105438_c3_g1_i5;TRINITY_DN105438_c3_g1_i6;TRINITY_DN105438_c3_g1_i7;TRINITY_DN105438_c3_g1_i9;TRINITY_DN105438_c3_g1_i10;TRINITY_DN105438_c3_g1_i12;TRINITY_DN105438_c3_g1_i13;TRINITY_DN105438_c3_g1_i15	PF00040.16^fn2^Fibronectin type II domain^33-73^E:5.8e-17`PF00059.18^Lectin_C^Lectin C-type domain^109-223^E:1.1e-07;PF00059.18^Lectin_C^Lectin C-type domain^54-168^E:1.7e-07`PF00059.18^Lectin_C^Lectin C-type domain^198-299^E:0.00015;PF00629.20^MAM^MAM domain, meprin/A5/mu^44-147^E:2.4e-07`PF00057.15^Ldl_recept_a^Low-density lipoprotein receptor domain class A^158-193^E:2.9e-09`PF00057.15^Ldl_rec…	sigP:1^21^0.816^YES;sigP:1^20^0.806^YES;.;.;.;sigP:1^21^0.816^YES;.;.;.;.;.
TRINITY_DN100428_c4_g1	TRINITY_DN100428_c4_g1_i1;TRINITY_DN100428_c4_g1_i2;TRINITY_DN100428_c4_g1_i3	3	1005444995 ; PREDICTED: uncharacterized protein LOC107339095 [Acropora digitifera] ; 70779 ; 166	-4.01	0	16.16	6.89	14.81	11.47	4.49	113.58	189.54	221.46	137.09	3.27	7.02	5.44	2.13	53.85	89.87	105.01	65	2109	TRINITY_DN100428_c4_g1_i3	gi|1005444995|ref|XP_015759821.1|	1005444995 ; PREDICTED: uncharacterized protein LOC107339095 [Acropora digitifera] ; 70779 ; 166	70779	species=Acropora digitifera;genus=Acropora;family=Acroporidae;suborder=Astrocoeniina;order=Scleractinia;subclass=Hexacorallia;class=Anthozoa;phylum=Cnidaria;no rank=Eumetazoa;kingdom=Metazoa;no rank=Opisthokonta;superkingdom=Eukaryota;no rank=cellular organisms;no rank=root	87	42.53	2.33e-13	83	87	83	2111	166	12.4	50	NA	NA	NA	TRINITY_DN100428_c4_g1_i1;TRINITY_DN100428_c4_g1_i3	.;.	sigP:1^25^0.697^YES;sigP:1^25^0.697^YES
TRINITY_DN87879_c3_g2	TRINITY_DN87879_c3_g2_i1;TRINITY_DN87879_c3_g2_i2;TRINITY_DN87879_c3_g2_i3;TRINITY_DN87879_c3_g2_i4;TRINITY_DN87879_c3_g2_i5;TRINITY_DN87879_c3_g2_i6;TRINITY_DN87879_c3_g2_i7;TRINITY_DN87879_c3_g2_i8	8	1176101702 ; uncharacterized protein LOC110059232 [Orbicella faveolata] ; 48498 ; 1179	-4	0	15.97	0	0.18	0.38	0.22	12.04	28.14	6.59	2.42	0	0.13	0.28	0.16	8.73	20.42	4.78	1.75	1378	TRINITY_DN87879_c3_g2_i3	gi|1176101702|ref|XP_020621592.1|	1176101702 ; uncharacterized protein LOC110059232 [Orbicella faveolata] ; 48498 ; 1179	48498	species=Montastraea faveolata;genus=Montastraea;family=Montastraeidae;suborder=Faviina;order=Scleractinia;subclass=Hexacorallia;class=Anthozoa;phylum=Cnidaria;no rank=Eumetazoa;kingdom=Metazoa;no rank=Opisthokonta;superkingdom=Eukaryota;no rank=cellular organisms;no rank=root	705	66.95	0	679	702	679	4079	1179	51.6	57.6	cytoplasm;intracellular part;cell part;cellular_component;cell;intracellular;extracellular region;membrane;calcium ion binding;metal ion binding;cation binding;ion binding;binding;molecular_function;chromatin binding;cell adhesion;biological adhesion;biological_process	GO:0005737;GO:0044424;GO:0044464;GO:0005575;GO:0005623;GO:0005622;GO:0005576;GO:0016020;GO:0005509;GO:0046872;GO:0043169;GO:0043167;GO:0005488;GO:0003674;GO:0003682;GO:0007155;GO:0022610;GO:0008150	88	TRINITY_DN87879_c3_g2_i2;TRINITY_DN87879_c3_g2_i3;TRINITY_DN87879_c3_g2_i3;TRINITY_DN87879_c3_g2_i3;TRINITY_DN87879_c3_g2_i4;TRINITY_DN87879_c3_g2_i4;TRINITY_DN87879_c3_g2_i5;TRINITY_DN87879_c3_g2_i7;TRINITY_DN87879_c3_g2_i7	PF13385.3^Laminin_G_3^Concanavalin A-like lectin/glucanases superfamily^2-140^E:1e-10`PF00354.14^Pentaxin^Pentaxin family^69-109^E:3.8e-05;PF01823.16^MACPF^MAC/Perforin domain^313-508^E:1.4e-21;PF13385.3^Laminin_G_3^Concanavalin A-like lectin/glucanases superfamily^2-140^E:1e-10`PF00354.14^Pentaxin^Pentaxin family^69-109^E:3.8e-05;.;PF01823.16^MACPF^MAC/Perforin domain^105-300^E:7e-22;PF13385.3^L…	.;sigP:1^15^0.853^YES;.;sigP:1^17^0.51^YES;.;.;.;.;.
TRINITY_DN87687_c0_g1	TRINITY_DN87687_c0_g1_i1;TRINITY_DN87687_c0_g1_i2;TRINITY_DN87687_c0_g1_i3;TRINITY_DN87687_c0_g1_i4;TRINITY_DN87687_c0_g1_i5;TRINITY_DN87687_c0_g1_i6	6	1176124766 ; collagen alpha-3(VI) chain-like [Orbicella faveolata] ; 48498 ; 453	-3.99	0	15.88	0	0	0.19	0	8.53	4.84	2.79	11.27	0	0	0.07	0	2.96	1.68	0.97	3.91	2885	TRINITY_DN87687_c0_g1_i1	gi|1176124766|ref|XP_020601191.1|	1176124766 ; collagen alpha-3(VI) chain-like [Orbicella faveolata] ; 48498 ; 453	48498	species=Montastraea faveolata;genus=Montastraea;family=Montastraeidae;suborder=Faviina;order=Scleractinia;subclass=Hexacorallia;class=Anthozoa;phylum=Cnidaria;no rank=Eumetazoa;kingdom=Metazoa;no rank=Opisthokonta;superkingdom=Eukaryota;no rank=cellular organisms;no rank=root	396;436	72.222;47.248	5.31e-162;1.03e-103	390	610	390	2909	453	62.9	86.1	collagen trimer;protein complex;macromolecular complex;cellular_component;proteinaceous extracellular matrix;extracellular matrix;extracellular region;extracellular region part;serine-type endopeptidase inhibitor activity;endopeptidase inhibitor activity;peptidase inhibitor activity;peptidase regulator activity;enzyme regulator activity;molecular function regulator;molecular_function;enzyme inhib…	GO:0005581;GO:0043234;GO:0032991;GO:0005575;GO:0005578;GO:0031012;GO:0005576;GO:0044421;GO:0004867;GO:0004866;GO:0030414;GO:0061134;GO:0030234;GO:0098772;GO:0003674;GO:0004857;GO:0061135;GO:0007155;GO:0022610;GO:0008150;GO:0005614;GO:0005539;GO:0097367;GO:0005488;GO:0030198;GO:0043062;GO:0016043;GO:0071840;GO:0009987;GO:0044763;GO:0044699;GO:0010811;GO:0010810;GO:0031589;GO:0030155;GO:0050789;GO:…	110	TRINITY_DN87687_c0_g1_i1;TRINITY_DN87687_c0_g1_i2;TRINITY_DN87687_c0_g1_i3;TRINITY_DN87687_c0_g1_i4;TRINITY_DN87687_c0_g1_i5;TRINITY_DN87687_c0_g1_i6	PF00092.25^VWA^von Willebrand factor type A domain^196-360^E:1.3e-27`PF13768.3^VWA_3^von Willebrand factor type A domain^196-342^E:0.54`PF13519.3^VWA_2^von Willebrand factor type A domain^197-301^E:1.4e-11`PF00092.25^VWA^von Willebrand factor type A domain^392-575^E:3e-21`PF13768.3^VWA_3^von Willebrand factor type A domain^392-556^E:0.0014`PF13519.3^VWA_2^von Willebrand factor type A domain^393-4…	sigP:1^25^0.527^YES;sigP:1^25^0.527^YES;.;sigP:1^25^0.527^YES;sigP:1^25^0.527^YES;sigP:1^25^0.527^YES
TRINITY_DN97869_c3_g4	TRINITY_DN97869_c3_g4_i1;TRINITY_DN97869_c3_g4_i2;TRINITY_DN97869_c3_g4_i3	3	1176084520 ; somatostatin receptor type 2-like [Orbicella faveolata] ; 48498 ; 378	-3.97	0	15.65	2.3	1.1	2.68	1.12	29.1	38.72	72.07	14.95	1.15	0.55	1.34	0.56	14.54	19.35	36.02	7.47	2001	TRINITY_DN97869_c3_g4_i1	gi|1176084520|ref|XP_020612486.1|	1176084520 ; somatostatin receptor type 2-like [Orbicella faveolata] ; 48498 ; 378	48498	species=Montastraea faveolata;genus=Montastraea;family=Montastraeidae;suborder=Faviina;order=Scleractinia;subclass=Hexacorallia;class=Anthozoa;phylum=Cnidaria;no rank=Eumetazoa;kingdom=Metazoa;no rank=Opisthokonta;superkingdom=Eukaryota;no rank=cellular organisms;no rank=root	381	68.24	0	372	376	372	2001	378	56.4	98.4	integral component of plasma membrane;intrinsic component of plasma membrane;plasma membrane;membrane;cellular_component;cell part;cell;cell periphery;intrinsic component of membrane;membrane part;plasma membrane part;integral component of membrane;neuropeptide receptor activity;G-protein coupled peptide receptor activity;G-protein coupled receptor activity;transmembrane signaling receptor activi…	GO:0005887;GO:0031226;GO:0005886;GO:0016020;GO:0005575;GO:0044464;GO:0005623;GO:0071944;GO:0031224;GO:0044425;GO:0044459;GO:0016021;GO:0008188;GO:0008528;GO:0004930;GO:0004888;GO:0038023;GO:0004872;GO:0060089;GO:0003674;GO:0004871;GO:0099600;GO:0001653;GO:0016499;GO:0042277;GO:0033218;GO:0005488;GO:0032870;GO:0071495;GO:0009719;GO:0050896;GO:0008150;GO:0071310;GO:0070887;GO:0042221;GO:0051716;GO:…	246	TRINITY_DN97869_c3_g4_i1;TRINITY_DN97869_c3_g4_i2	PF10324.6^7TM_GPCR_Srw^Serpentine type 7TM GPCR chemoreceptor Srw^39-342^E:2e-08`PF00001.18^7tm_1^7 transmembrane receptor (rhodopsin family)^50-325^E:3.2e-45;PF10324.6^7TM_GPCR_Srw^Serpentine type 7TM GPCR chemoreceptor Srw^39-342^E:2e-08`PF00001.18^7tm_1^7 transmembrane receptor (rhodopsin family)^50-325^E:3.2e-45	.;.
TRINITY_DN105591_c3_g1	TRINITY_DN105591_c3_g1_i1;TRINITY_DN105591_c3_g1_i2;TRINITY_DN105591_c3_g1_i3;TRINITY_DN105591_c3_g1_i4;TRINITY_DN105591_c3_g1_i5	5	1176099159 ; uncharacterized protein LOC110057995 [Orbicella faveolata] ; 48498 ; 2501	-3.92	0	15.1	4.34	4.39	2.1	1.57	35.41	109.74	28.72	155.49	1.34	1.36	0.65	0.49	10.98	34.02	8.9	48.21	3225	TRINITY_DN105591_c3_g1_i5	gi|1176099159|ref|XP_020620250.1|	1176099159 ; uncharacterized protein LOC110057995 [Orbicella faveolata] ; 48498 ; 2501	48498	species=Montastraea faveolata;genus=Montastraea;family=Montastraeidae;suborder=Faviina;order=Scleractinia;subclass=Hexacorallia;class=Anthozoa;phylum=Cnidaria;no rank=Eumetazoa;kingdom=Metazoa;no rank=Opisthokonta;superkingdom=Eukaryota;no rank=cellular organisms;no rank=root	2110	94.31	0	2110	2110	2110	8200	2501	77.2	84.4	extracellular region;cellular_component;ATP binding;adenyl ribonucleotide binding;adenyl nucleotide binding;purine nucleotide binding;nucleotide binding;small molecule binding;binding;molecular_function;nucleoside phosphate binding;organic cyclic compound binding;heterocyclic compound binding;purine ribonucleotide binding;ribonucleotide binding;carbohydrate derivative binding;purine ribonucleosid…	GO:0005576;GO:0005575;GO:0005524;GO:0032559;GO:0030554;GO:0017076;GO:0000166;GO:0036094;GO:0005488;GO:0003674;GO:1901265;GO:0097159;GO:1901363;GO:0032555;GO:0032553;GO:0097367;GO:0035639;GO:0043168;GO:0043167;GO:0005509;GO:0046872;GO:0043169;GO:0008294;GO:0004016;GO:0016849;GO:0016829;GO:0003824;GO:0009975;GO:0044179;GO:0051715;GO:0044764;GO:0051704;GO:0008150;GO:0009987;GO:0019835;GO:0031640;GO:…	78	TRINITY_DN105591_c3_g1_i4;TRINITY_DN105591_c3_g1_i5	PF00084.17^Sushi^Sushi repeat (SCR repeat)^8-58^E:1.4e-06;PF00353.16^HemolysinCabind^Haemolysin-type calcium-binding repeat (2 copies)^916-931^E:29`PF00353.16^HemolysinCabind^Haemolysin-type calcium-binding repeat (2 copies)^1422-1438^E:0.004`PF00353.16^HemolysinCabind^Haemolysin-type calcium-binding repeat (2 copies)^1439-1456^E:0.019`PF00353.16^HemolysinCabind^Haemolysin-type calcium-binding re…	.;.
TRINITY_DN99005_c2_g7	TRINITY_DN99005_c2_g7_i1;TRINITY_DN99005_c2_g7_i2	2	1176067376 ; melatonin receptor type 1B-like [Orbicella faveolata] ; 48498 ; 340	-3.85	0	14.47	0.26	0	0	0	6.66	3.38	6.82	6.1	0.17	0	0	0	4.44	2.25	4.55	4.07	1499	TRINITY_DN99005_c2_g7_i1	gi|1176067376|ref|XP_020603835.1|	1176067376 ; melatonin receptor type 1B-like [Orbicella faveolata] ; 48498 ; 340	48498	species=Montastraea faveolata;genus=Montastraea;family=Montastraeidae;suborder=Faviina;order=Scleractinia;subclass=Hexacorallia;class=Anthozoa;phylum=Cnidaria;no rank=Eumetazoa;kingdom=Metazoa;no rank=Opisthokonta;superkingdom=Eukaryota;no rank=cellular organisms;no rank=root	307	65.47	8.24e-150	307	307	307	1595	340	57.7	90.3	integral component of membrane;intrinsic component of membrane;membrane part;cellular_component;membrane;plasma membrane;cell part;cell;cell periphery;melatonin receptor activity;G-protein coupled receptor activity;transmembrane signaling receptor activity;signaling receptor activity;receptor activity;molecular transducer activity;molecular_function;signal transducer activity;transmembrane recept…	GO:0016021;GO:0031224;GO:0044425;GO:0005575;GO:0016020;GO:0005886;GO:0044464;GO:0005623;GO:0071944;GO:0008502;GO:0004930;GO:0004888;GO:0038023;GO:0004872;GO:0060089;GO:0003674;GO:0004871;GO:0099600;GO:0007186;GO:0007165;GO:0009987;GO:0008150;GO:0051716;GO:0050896;GO:0044700;GO:0044699;GO:0023052;GO:0007154;GO:0050794;GO:0050789;GO:0065007;GO:0005887;GO:0031226;GO:0044459;GO:0043235;GO:0032991;GO:…	209	TRINITY_DN99005_c2_g7_i1;TRINITY_DN99005_c2_g7_i2	PF10320.6^7TM_GPCR_Srsx^Serpentine type 7TM GPCR chemoreceptor Srsx^31-301^E:2.6e-11`PF00001.18^7tm_1^7 transmembrane receptor (rhodopsin family)^34-287^E:1.9e-49;PF10320.6^7TM_GPCR_Srsx^Serpentine type 7TM GPCR chemoreceptor Srsx^31-300^E:1.1e-11`PF00001.18^7tm_1^7 transmembrane receptor (rhodopsin family)^34-287^E:2.6e-49	.;.
TRINITY_DN89178_c6_g5	TRINITY_DN89178_c6_g5_i1;TRINITY_DN89178_c6_g5_i2;TRINITY_DN89178_c6_g5_i3;TRINITY_DN89178_c6_g5_i4;TRINITY_DN89178_c6_g5_i5	5	1176117962 ; uncharacterized protein LOC110067205 [Orbicella faveolata] ; 48498 ; 1022	-3.82	0	14.13	0.26	0.91	1.53	0.67	21.27	13.17	23.8	16.45	0.25	0.9	1.5	0.66	20.92	12.95	23.41	16.17	1017	TRINITY_DN89178_c6_g5_i1	gi|1176117962|ref|XP_020630168.1|	1176117962 ; uncharacterized protein LOC110067205 [Orbicella faveolata] ; 48498 ; 1022	48498	species=Montastraea faveolata;genus=Montastraea;family=Montastraeidae;suborder=Faviina;order=Scleractinia;subclass=Hexacorallia;class=Anthozoa;phylum=Cnidaria;no rank=Eumetazoa;kingdom=Metazoa;no rank=Opisthokonta;superkingdom=Eukaryota;no rank=cellular organisms;no rank=root	237	79.75	4.67e-115	237	237	237	1206	1022	59	23.2	Golgi cisterna membrane;Golgi membrane;bounding membrane of organelle;organelle membrane;organelle part;cellular_component;organelle;membrane-bounded organelle;membrane;Golgi apparatus part;intracellular organelle part;intracellular organelle;intracellular;cell part;cell;intracellular part;Golgi apparatus;cytoplasmic part;cytoplasm;intracellular membrane-bounded organelle;endomembrane system;Golg…	GO:0032580;GO:0000139;GO:0098588;GO:0031090;GO:0044422;GO:0005575;GO:0043226;GO:0043227;GO:0016020;GO:0044431;GO:0044446;GO:0043229;GO:0005622;GO:0044464;GO:0005623;GO:0044424;GO:0005794;GO:0044444;GO:0005737;GO:0043231;GO:0012505;GO:0031985;GO:0098791;GO:0031984;GO:0005795;GO:0016021;GO:0031224;GO:0044425;GO:0008376;GO:0016758;GO:0016757;GO:0016740;GO:0003824;GO:0003674;GO:0008194;GO:0033842	45	TRINITY_DN89178_c6_g5_i1	PF07691.9^PA14^PA14 domain^14-119^E:3.2e-07	.
TRINITY_DN95622_c1_g1	TRINITY_DN95622_c1_g1_i1;TRINITY_DN95622_c1_g1_i2;TRINITY_DN95622_c1_g1_i3;TRINITY_DN95622_c1_g1_i4;TRINITY_DN95622_c1_g1_i5;TRINITY_DN95622_c1_g1_i6;TRINITY_DN95622_c1_g1_i7;TRINITY_DN95622_c1_g1_i8;TRINITY_DN95622_c1_g1_i9;TRINITY_DN95622_c1_g1_i10;TRINITY_DN95622_c1_g1_i11;TRINITY_DN95622_c1_g1_i12;TRINITY_DN95622_c1_g1_i13;TRINITY_DN95622_c1_g1_i14;TRINITY_DN95622_c1_g1_i15;TRINITY_DN95622_c1…	22	1005452593 ; PREDICTED: protein split ends-like [Acropora digitifera] ; 70779 ; 1043	-3.79	0	13.82	1.02	3.29	1.53	0.45	29.33	23.3	45.36	27.95	0.26	0.83	0.38	0.11	7.38	5.86	11.42	7.03	3974	TRINITY_DN95622_c1_g1_i4	gi|1005452593|ref|XP_015763448.1|	1005452593 ; PREDICTED: protein split ends-like [Acropora digitifera] ; 70779 ; 1043	70779	species=Acropora digitifera;genus=Acropora;family=Acroporidae;suborder=Astrocoeniina;order=Scleractinia;subclass=Hexacorallia;class=Anthozoa;phylum=Cnidaria;no rank=Eumetazoa;kingdom=Metazoa;no rank=Opisthokonta;superkingdom=Eukaryota;no rank=cellular organisms;no rank=root	1112	39.57	6.37e-166	1009	1045	1009	4523	1043	69.3	96.7	endoplasmic reticulum;cytoplasmic part;cytoplasm;intracellular part;cell part;cellular_component;cell;intracellular;intracellular membrane-bounded organelle;membrane-bounded organelle;organelle;intracellular organelle;endomembrane system;integral component of endoplasmic reticulum membrane;integral component of membrane;intrinsic component of membrane;membrane part;membrane;intrinsic component of…	GO:0005783;GO:0044444;GO:0005737;GO:0044424;GO:0044464;GO:0005575;GO:0005623;GO:0005622;GO:0043231;GO:0043227;GO:0043226;GO:0043229;GO:0012505;GO:0030176;GO:0016021;GO:0031224;GO:0044425;GO:0016020;GO:0031227;GO:0044432;GO:0044446;GO:0044422;GO:0005789;GO:0042175;GO:0005840;GO:0030529;GO:1990904;GO:0032991;GO:0043232;GO:0043228;GO:0044822;GO:0004872;GO:0060089;GO:0003674;GO:0001649;GO:0001503;GO:…	108	TRINITY_DN95622_c1_g1_i1;TRINITY_DN95622_c1_g1_i2;TRINITY_DN95622_c1_g1_i2;TRINITY_DN95622_c1_g1_i3;TRINITY_DN95622_c1_g1_i3;TRINITY_DN95622_c1_g1_i4;TRINITY_DN95622_c1_g1_i4;TRINITY_DN95622_c1_g1_i5;TRINITY_DN95622_c1_g1_i6;TRINITY_DN95622_c1_g1_i7;TRINITY_DN95622_c1_g1_i10;TRINITY_DN95622_c1_g1_i10;TRINITY_DN95622_c1_g1_i11;TRINITY_DN95622_c1_g1_i11;TRINITY_DN95622_c1_g1_i12;TRINITY_DN95622_c1_…	.;.;.;.;.;.;.;.;.;.;.;.;.;.;.;.;.;.;.;.;.;.;.;.;.;.;.;.;.;.;.	sigP:1^27^0.723^YES;sigP:1^27^0.723^YES;sigP:1^24^0.693^YES;sigP:1^27^0.723^YES;sigP:1^24^0.693^YES;sigP:1^27^0.723^YES;sigP:1^24^0.693^YES;sigP:1^27^0.723^YES;sigP:1^27^0.723^YES;sigP:1^27^0.723^YES;sigP:1^27^0.723^YES;sigP:1^24^0.693^YES;sigP:1^27^0.723^YES;sigP:1^24^0.693^YES;sigP:1^27^0.723^YES;sigP:1^24^0.693^YES;sigP:1^27^0.723^YES;sigP:1^24^0.693^YES;sigP:1^27^0.723^YES;sigP:1^27^0.723^YES…
TRINITY_DN89216_c0_g1	TRINITY_DN89216_c0_g1_i1;TRINITY_DN89216_c0_g1_i2;TRINITY_DN89216_c0_g1_i3;TRINITY_DN89216_c0_g1_i4;TRINITY_DN89216_c0_g1_i5;TRINITY_DN89216_c0_g1_i6;TRINITY_DN89216_c0_g1_i7;TRINITY_DN89216_c0_g1_i8;TRINITY_DN89216_c0_g1_i9;TRINITY_DN89216_c0_g1_i10;TRINITY_DN89216_c0_g1_i11	11	1176083083 ; DELTA-alicitoxin-Pse2b-like [Orbicella faveolata] ; 48498 ; 480	-3.75	0	13.48	22.71	19.75	38.22	15.94	270.98	428.95	384.82	313.29	9.49	8.25	15.97	6.66	113.23	179.23	160.8	130.91	2393	TRINITY_DN89216_c0_g1_i8	gi|1176083083|ref|XP_020611721.1|	1176083083 ; DELTA-alicitoxin-Pse2b-like [Orbicella faveolata] ; 48498 ; 480	48498	species=Montastraea faveolata;genus=Montastraea;family=Montastraeidae;suborder=Faviina;order=Scleractinia;subclass=Hexacorallia;class=Anthozoa;phylum=Cnidaria;no rank=Eumetazoa;kingdom=Metazoa;no rank=Opisthokonta;superkingdom=Eukaryota;no rank=cellular organisms;no rank=root	491	73.52	0	480	486	480	3920	480	37.2	100	extracellular region;cellular_component;nematocyst;cell cortex part;cytoplasmic part;cytoplasm;intracellular part;cell part;cell;intracellular;cell cortex;cell periphery;cytoplasmic region;intracellular non-membrane-bounded organelle;intracellular organelle;organelle;non-membrane-bounded organelle;hemolysis in other organism;cytolysis in other organism;multi-organism cellular process;multi-organi…	GO:0005576;GO:0005575;GO:0042151;GO:0044448;GO:0044444;GO:0005737;GO:0044424;GO:0044464;GO:0005623;GO:0005622;GO:0005938;GO:0071944;GO:0099568;GO:0043232;GO:0043229;GO:0043226;GO:0043228;GO:0044179;GO:0051715;GO:0044764;GO:0051704;GO:0008150;GO:0009987;GO:0019835;GO:0031640;GO:0001906;GO:0044364;GO:0035821;GO:0065008;GO:0065007	124	TRINITY_DN89216_c0_g1_i4;TRINITY_DN89216_c0_g1_i5;TRINITY_DN89216_c0_g1_i8;TRINITY_DN89216_c0_g1_i10	PF01823.16^MACPF^MAC/Perforin domain^143-300^E:6.1e-15;PF01823.16^MACPF^MAC/Perforin domain^143-300^E:6.1e-15;PF01823.16^MACPF^MAC/Perforin domain^143-300^E:6.1e-15;PF01823.16^MACPF^MAC/Perforin domain^143-300^E:6.1e-15	sigP:1^22^0.832^YES;sigP:1^22^0.832^YES;sigP:1^22^0.832^YES;sigP:1^22^0.832^YES
TRINITY_DN95033_c0_g3	TRINITY_DN95033_c0_g3_i1;TRINITY_DN95033_c0_g3_i2;TRINITY_DN95033_c0_g3_i3	3	1005470776 ; PREDICTED: putative beta-lactamase-like 1 [Acropora digitifera] ; 70779 ; 554	-3.74	0	13.33	0.26	0.37	0.38	0.22	19.28	2.59	10.28	9.66	0.16	0.23	0.25	0.14	12.36	1.66	6.59	6.19	1560	TRINITY_DN95033_c0_g3_i2	gi|1005470776|ref|XP_015772270.1|	1005470776 ; PREDICTED: putative beta-lactamase-like 1 [Acropora digitifera] ; 70779 ; 554	70779	species=Acropora digitifera;genus=Acropora;family=Acroporidae;suborder=Astrocoeniina;order=Scleractinia;subclass=Hexacorallia;class=Anthozoa;phylum=Cnidaria;no rank=Eumetazoa;kingdom=Metazoa;no rank=Opisthokonta;superkingdom=Eukaryota;no rank=cellular organisms;no rank=root	431	75.41	0	429	428	429	1869	554	68.7	77.4	NA	NA	NA	TRINITY_DN95033_c0_g3_i1;TRINITY_DN95033_c0_g3_i2	PF00144.21^Beta-lactamase^Beta-lactamase^14-205^E:2.5e-17;PF00144.21^Beta-lactamase^Beta-lactamase^2-290^E:5.6e-37	.;.
TRINITY_DN86145_c1_g1	TRINITY_DN86145_c1_g1_i1;TRINITY_DN86145_c1_g1_i2	2	1005459802 ; PREDICTED: probable pathogenesis-related protein ARB_02861 isoform X2 [Acropora digitifera] ; 70779 ; 382	-3.71	0	13.07	0.26	0	0	0.45	2.8	6.08	4.58	14.03	0.14	0	0	0.25	1.59	3.45	2.6	7.95	1764	TRINITY_DN86145_c1_g1_i2	gi|1005459802|ref|XP_015766976.1|	1005459802 ; PREDICTED: probable pathogenesis-related protein ARB_02861 isoform X2 [Acropora digitifera] ; 70779 ; 382	70779	species=Acropora digitifera;genus=Acropora;family=Acroporidae;suborder=Astrocoeniina;order=Scleractinia;subclass=Hexacorallia;class=Anthozoa;phylum=Cnidaria;no rank=Eumetazoa;kingdom=Metazoa;no rank=Opisthokonta;superkingdom=Eukaryota;no rank=cellular organisms;no rank=root	237	42.19	8.13e-34	211	231	211	2210	382	31.4	55.2	extracellular exosome;extracellular vesicle;vesicle;membrane-bounded organelle;organelle;cellular_component;extracellular region;extracellular organelle;extracellular region part;Golgi membrane;bounding membrane of organelle;organelle membrane;organelle part;membrane;Golgi apparatus part;intracellular organelle part;intracellular organelle;intracellular;cell part;cell;intracellular part;Golgi app…	GO:0070062;GO:1903561;GO:0031982;GO:0043227;GO:0043226;GO:0005575;GO:0005576;GO:0043230;GO:0044421;GO:0000139;GO:0098588;GO:0031090;GO:0044422;GO:0016020;GO:0044431;GO:0044446;GO:0043229;GO:0005622;GO:0044464;GO:0005623;GO:0044424;GO:0005794;GO:0044444;GO:0005737;GO:0043231;GO:0012505;GO:0042803;GO:0046983;GO:0005515;GO:0005488;GO:0003674;GO:0042802;GO:0010634;GO:0010631;GO:0001667;GO:0016477;GO:…	342	TRINITY_DN86145_c1_g1_i1;TRINITY_DN86145_c1_g1_i2	PF00188.23^CAP^Cysteine-rich secretory protein family^237-359^E:3.4e-14;PF00188.23^CAP^Cysteine-rich secretory protein family^19-141^E:5.9e-15	.;.
TRINITY_DN94874_c4_g1			1176111467 ; neurogenic locus notch homolog protein 1-like [Orbicella faveolata] ; 48498 ; 850	-3.69	0	12.9	2.04	5.85	3.82	2.69	58.08	46.82	71.85	47.38	0.65	1.87	1.22	0.86	18.6	14.99	23	15.17	3123	TRINITY_DN94874_c4_g1_i1	gi|1176111467|ref|XP_020626734.1|	1176111467 ; neurogenic locus notch homolog protein 1-like [Orbicella faveolata] ; 48498 ; 850	48498	species=Montastraea faveolata;genus=Montastraea;family=Montastraeidae;suborder=Faviina;order=Scleractinia;subclass=Hexacorallia;class=Anthozoa;phylum=Cnidaria;no rank=Eumetazoa;kingdom=Metazoa;no rank=Opisthokonta;superkingdom=Eukaryota;no rank=cellular organisms;no rank=root	862;484	67.401;25.0	0.0;8.01e-15	848	850	848	3748	850	68	99.8	adherens junction;anchoring junction;cell junction;cellular_component;cell surface;cell part;cell;cytoplasm;intracellular part;intracellular;cytosol;cytoplasmic part;endocytic vesicle;cytoplasmic vesicle;intracellular vesicle;vesicle;membrane-bounded organelle;organelle;intracellular organelle;endoplasmic reticulum lumen;intracellular organelle lumen;organelle lumen;organelle part;membrane-enclos…
TRINITY_DN70522_c0_g1	TRINITY_DN70522_c0_g1_i1	1	1191031516 ; histone-lysine N-methyltransferase EHMT2-like, partial [Exaiptasia pallida] ; 1720309 ; 299	-3.69	0	12.88	0	0.37	0	0	7.13	6.75	4.02	4.83	0	0.28	0	0	5.5	5.21	3.1	3.72	1297	TRINITY_DN70522_c0_g1_i1	gi|1191031516|ref|XP_020892770.1|	1191031516 ; histone-lysine N-methyltransferase EHMT2-like, partial [Exaiptasia pallida] ; 1720309 ; 299	1720309	species=Exaiptasia pallida;genus=Exaiptasia;family=Aiptasiidae;order=Actiniaria;subclass=Hexacorallia;class=Anthozoa;phylum=Cnidaria;no rank=Eumetazoa;kingdom=Metazoa;no rank=Opisthokonta;superkingdom=Eukaryota;no rank=cellular organisms;no rank=root	289	41.18	1.61e-40	277	261	277	1297	299	60.4	92.6	NA	NA	NA	TRINITY_DN70522_c0_g1_i1	.	sigP:1^20^0.719^YES
TRINITY_DN100930_c0_g1			1176111419 ; neurogenic locus notch homolog protein 3-like [Orbicella faveolata] ; 48498 ; 1519	-3.69	0	12.87	2.04	3.47	3.44	3.59	93.48	30.95	40.34	61.42	0.39	0.67	0.66	0.69	18.05	5.98	7.79	11.86	5178	TRINITY_DN100930_c0_g1_i7	gi|1176111419|ref|XP_020626708.1|	1176111419 ; neurogenic locus notch homolog protein 3-like [Orbicella faveolata] ; 48498 ; 1519	48498	species=Montastraea faveolata;genus=Montastraea;family=Montastraeidae;suborder=Faviina;order=Scleractinia;subclass=Hexacorallia;class=Anthozoa;phylum=Cnidaria;no rank=Eumetazoa;kingdom=Metazoa;no rank=Opisthokonta;superkingdom=Eukaryota;no rank=cellular organisms;no rank=root	1051;879;714;452;207	70.98;37.429;37.395;35.177;27.053	0.0;9.32e-153;6.74e-103;3.51e-55;3.05e-07	1151	1055	1151	5695	1519	55.6	75.8	integral component of membrane;intrinsic component of membrane;membrane part;cellular_component;membrane;nucleoplasm;nuclear lumen;intracellular organelle lumen;organelle lumen;organelle part;organelle;membrane-enclosed lumen;intracellular organelle;intracellular;cell part;cell;intracellular part;nuclear part;intracellular organelle part;nucleus;intracellular membrane-bounded organelle;membrane-b…
TRINITY_DN90451_c2_g1	TRINITY_DN90451_c2_g1_i1;TRINITY_DN90451_c2_g1_i2	2	1005445823 ; PREDICTED: fibroin heavy chain-like [Acropora digitifera] ; 70779 ; 531	-3.64	0	12.48	0.51	1.65	1.53	1.57	26.29	15.98	24.14	26.45	0.41	1.31	1.22	1.25	20.98	12.75	19.26	21.11	1253	TRINITY_DN90451_c2_g1_i1	gi|1005445823|ref|XP_015760206.1|	1005445823 ; PREDICTED: fibroin heavy chain-like [Acropora digitifera] ; 70779 ; 531	70779	species=Acropora digitifera;genus=Acropora;family=Acroporidae;suborder=Astrocoeniina;order=Scleractinia;subclass=Hexacorallia;class=Anthozoa;phylum=Cnidaria;no rank=Eumetazoa;kingdom=Metazoa;no rank=Opisthokonta;superkingdom=Eukaryota;no rank=cellular organisms;no rank=root	183	73.22	8.73e-96	176	183	176	1280	531	42.9	33.1	alpha-L-arabinofuranosidase activity;hydrolase activity, hydrolyzing O-glycosyl compounds;hydrolase activity, acting on glycosyl bonds;hydrolase activity;catalytic activity;molecular_function;L-arabinose metabolic process;arabinose metabolic process;pentose metabolic process;monosaccharide metabolic process;single-organism carbohydrate metabolic process;carbohydrate metabolic process;primary meta…	GO:0046556;GO:0004553;GO:0016798;GO:0016787;GO:0003824;GO:0003674;GO:0046373;GO:0019566;GO:0019321;GO:0005996;GO:0044723;GO:0005975;GO:0044238;GO:0008152;GO:0008150;GO:0071704;GO:0044710;GO:0044699;GO:0044281	38	TRINITY_DN90451_c2_g1_i1;TRINITY_DN90451_c2_g1_i2	PF05270.10^AbfB^Alpha-L-arabinofuranosidase B (ABFB) domain^116-216^E:7.7e-07;PF05270.10^AbfB^Alpha-L-arabinofuranosidase B (ABFB) domain^116-216^E:1.2e-06	.;.
TRINITY_DN88439_c0_g1	TRINITY_DN88439_c0_g1_i1;TRINITY_DN88439_c0_g1_i2;TRINITY_DN88439_c0_g1_i3;TRINITY_DN88439_c0_g1_i4;TRINITY_DN88439_c0_g1_i5	5	1176111174 ; pyroglutamylated RFamide peptide receptor-like [Orbicella faveolata] ; 48498 ; 348	-3.64	0	12.45	0.26	0.55	0.76	0	4.91	12.04	13.52	6.44	0.1	0.21	0.29	0	1.87	4.59	5.16	2.46	2622	TRINITY_DN88439_c0_g1_i5	gi|1176111174|ref|XP_020626579.1|	1176111174 ; pyroglutamylated RFamide peptide receptor-like [Orbicella faveolata] ; 48498 ; 348	48498	species=Montastraea faveolata;genus=Montastraea;family=Montastraeidae;suborder=Faviina;order=Scleractinia;subclass=Hexacorallia;class=Anthozoa;phylum=Cnidaria;no rank=Eumetazoa;kingdom=Metazoa;no rank=Opisthokonta;superkingdom=Eukaryota;no rank=cellular organisms;no rank=root	180	55	1.81e-58	177	178	177	2659	348	20.1	50.9	integral component of plasma membrane;intrinsic component of plasma membrane;plasma membrane;membrane;cellular_component;cell part;cell;cell periphery;intrinsic component of membrane;membrane part;plasma membrane part;integral component of membrane;substance K receptor activity;tachykinin receptor activity;neuropeptide receptor activity;G-protein coupled peptide receptor activity;G-protein couple…	GO:0005887;GO:0031226;GO:0005886;GO:0016020;GO:0005575;GO:0044464;GO:0005623;GO:0071944;GO:0031224;GO:0044425;GO:0044459;GO:0016021;GO:0016497;GO:0004995;GO:0008188;GO:0008528;GO:0004930;GO:0004888;GO:0038023;GO:0004872;GO:0060089;GO:0003674;GO:0004871;GO:0099600;GO:0001653;GO:0007166;GO:0007165;GO:0009987;GO:0008150;GO:0051716;GO:0050896;GO:0044700;GO:0044699;GO:0023052;GO:0007154;GO:0050794;GO:…	388	TRINITY_DN88439_c0_g1_i1;TRINITY_DN88439_c0_g1_i3;TRINITY_DN88439_c0_g1_i4;TRINITY_DN88439_c0_g1_i5	PF00001.18^7tm_1^7 transmembrane receptor (rhodopsin family)^1-148^E:4.5e-12;PF00001.18^7tm_1^7 transmembrane receptor (rhodopsin family)^1-148^E:6.9e-12;PF00001.18^7tm_1^7 transmembrane receptor (rhodopsin family)^1-148^E:4.5e-12;PF00001.18^7tm_1^7 transmembrane receptor (rhodopsin family)^1-148^E:4.5e-12	.;sigP:1^19^0.507^YES;.;.
TRINITY_DN104813_c5_g1	TRINITY_DN104813_c5_g1_i1;TRINITY_DN104813_c5_g1_i2;TRINITY_DN104813_c5_g1_i3;TRINITY_DN104813_c5_g1_i4;TRINITY_DN104813_c5_g1_i5;TRINITY_DN104813_c5_g1_i6;TRINITY_DN104813_c5_g1_i7;TRINITY_DN104813_c5_g1_i8;TRINITY_DN104813_c5_g1_i9;TRINITY_DN104813_c5_g1_i10;TRINITY_DN104813_c5_g1_i11;TRINITY_DN104813_c5_g1_i12;TRINITY_DN104813_c5_g1_i13;TRINITY_DN104813_c5_g1_i14;TRINITY_DN104813_c5_g1_i15;TRI…	17	1176075506 ; gamma-aminobutyric acid receptor subunit beta-like [Orbicella faveolata] ; 48498 ; 285	-3.64	0	12.42	2.81	2.56	1.15	2.02	25.59	36.69	61.57	24.61	5.74	5.24	2.35	4.13	52.34	75.04	125.92	50.34	489	TRINITY_DN104813_c5_g1_i1	gi|1176075506|ref|XP_020607748.1|	1176075506 ; gamma-aminobutyric acid receptor subunit beta-like [Orbicella faveolata] ; 48498 ; 285	48498	species=Montastraea faveolata;genus=Montastraea;family=Montastraeidae;suborder=Faviina;order=Scleractinia;subclass=Hexacorallia;class=Anthozoa;phylum=Cnidaria;no rank=Eumetazoa;kingdom=Metazoa;no rank=Opisthokonta;superkingdom=Eukaryota;no rank=cellular organisms;no rank=root	115	58.26	1.75e-39	114	115	114	2612	285	13.2	40	NA	NA	NA	TRINITY_DN104813_c5_g1_i5;TRINITY_DN104813_c5_g1_i6;TRINITY_DN104813_c5_g1_i11;TRINITY_DN104813_c5_g1_i15;TRINITY_DN104813_c5_g1_i16	.;.;.;.;.	sigP:1^30^0.676^YES;sigP:1^30^0.676^YES;sigP:1^30^0.676^YES;sigP:1^30^0.676^YES;sigP:1^30^0.676^YES
TRINITY_DN96368_c0_g1	TRINITY_DN96368_c0_g1_i1;TRINITY_DN96368_c0_g1_i2;TRINITY_DN96368_c0_g1_i3;TRINITY_DN96368_c0_g1_i4;TRINITY_DN96368_c0_g1_i5;TRINITY_DN96368_c0_g1_i6;TRINITY_DN96368_c0_g1_i7;TRINITY_DN96368_c0_g1_i8	8	1176117966 ; uncharacterized protein LOC110067209, partial [Orbicella faveolata] ; 48498 ; 871	-3.63	0	12.38	3.32	4.76	0.76	3.14	41.48	50.65	45.92	40.6	1.3	1.87	0.3	1.23	16.28	19.88	18.03	15.94	2547	TRINITY_DN96368_c0_g1_i4	gi|1176117966|ref|XP_020630170.1|	1176117966 ; uncharacterized protein LOC110067209, partial [Orbicella faveolata] ; 48498 ; 871	48498	species=Montastraea faveolata;genus=Montastraea;family=Montastraeidae;suborder=Faviina;order=Scleractinia;subclass=Hexacorallia;class=Anthozoa;phylum=Cnidaria;no rank=Eumetazoa;kingdom=Metazoa;no rank=Opisthokonta;superkingdom=Eukaryota;no rank=cellular organisms;no rank=root	275	63.64	1.25e-111	274	273	274	2722	871	30.1	31.5	alpha-L-arabinofuranosidase activity;hydrolase activity, hydrolyzing O-glycosyl compounds;hydrolase activity, acting on glycosyl bonds;hydrolase activity;catalytic activity;molecular_function;L-arabinose metabolic process;arabinose metabolic process;pentose metabolic process;monosaccharide metabolic process;single-organism carbohydrate metabolic process;carbohydrate metabolic process;primary meta…	GO:0046556;GO:0004553;GO:0016798;GO:0016787;GO:0003824;GO:0003674;GO:0046373;GO:0019566;GO:0019321;GO:0005996;GO:0044723;GO:0005975;GO:0044238;GO:0008152;GO:0008150;GO:0071704;GO:0044710;GO:0044699;GO:0044281	133	TRINITY_DN96368_c0_g1_i2;TRINITY_DN96368_c0_g1_i3;TRINITY_DN96368_c0_g1_i4;TRINITY_DN96368_c0_g1_i5;TRINITY_DN96368_c0_g1_i6;TRINITY_DN96368_c0_g1_i7;TRINITY_DN96368_c0_g1_i8	PF05270.10^AbfB^Alpha-L-arabinofuranosidase B (ABFB) domain^195-228^E:4.6e-07;PF05270.10^AbfB^Alpha-L-arabinofuranosidase B (ABFB) domain^104-165^E:8.5e-11;PF05270.10^AbfB^Alpha-L-arabinofuranosidase B (ABFB) domain^7-68^E:1.6e-10;PF05270.10^AbfB^Alpha-L-arabinofuranosidase B (ABFB) domain^195-228^E:5.7e-07;PF05270.10^AbfB^Alpha-L-arabinofuranosidase B (ABFB) domain^195-256^E:2.6e-10;PF05270.10^A…	.;.;.;.;.;.;.
TRINITY_DN67793_c0_g1	TRINITY_DN67793_c0_g1_i1;TRINITY_DN67793_c0_g1_i2	2	1176103415 ; uncharacterized protein LOC110060071 [Orbicella faveolata] ; 48498 ; 1045	-3.62	0	12.3	2.55	1.46	1.15	0.45	25.36	31.85	10.95	35.77	0.8	0.46	0.36	0.14	8	10.05	3.45	11.28	3170	TRINITY_DN67793_c0_g1_i1	gi|1176103415|ref|XP_020622484.1|	1176103415 ; uncharacterized protein LOC110060071 [Orbicella faveolata] ; 48498 ; 1045	48498	species=Montastraea faveolata;genus=Montastraea;family=Montastraeidae;suborder=Faviina;order=Scleractinia;subclass=Hexacorallia;class=Anthozoa;phylum=Cnidaria;no rank=Eumetazoa;kingdom=Metazoa;no rank=Opisthokonta;superkingdom=Eukaryota;no rank=cellular organisms;no rank=root	991	43.79	0	965	962	965	3541	1045	81.5	92.3	NA	NA	NA	TRINITY_DN67793_c0_g1_i1;TRINITY_DN67793_c0_g1_i2	.;.	sigP:1^19^0.835^YES;sigP:1^19^0.835^YES
TRINITY_DN103859_c2_g1	TRINITY_DN103859_c2_g1_i1;TRINITY_DN103859_c2_g1_i2	2	1176101121 ; uncharacterized protein LOC110058955 [Orbicella faveolata] ; 48498 ; 10960	-3.57	0	11.9	1.53	3.47	2.29	1.35	43.7	35.23	18.32	45.2	0.16	0.37	0.24	0.14	4.67	3.76	1.96	4.83	9367	TRINITY_DN103859_c2_g1_i2	gi|1176101121|ref|XP_020621285.1|	1176101121 ; uncharacterized protein LOC110058955 [Orbicella faveolata] ; 48498 ; 10960	48498	species=Montastraea faveolata;genus=Montastraea;family=Montastraeidae;suborder=Faviina;order=Scleractinia;subclass=Hexacorallia;class=Anthozoa;phylum=Cnidaria;no rank=Eumetazoa;kingdom=Metazoa;no rank=Opisthokonta;superkingdom=Eukaryota;no rank=cellular organisms;no rank=root	2465;1296;670;544;363;422;353;438;254;298;231;421;253;249;218;200;367;224;298;244;273;257;248;236;370;236;351;244;86;223;94;247;261;152;195;173;104;102;256;244;215;247;81;92;87;130;85;88;110;124;84;229;211;84;83;89;90;83;91;97;86;73;92;84;116;85;97;226;79;88;85;80;132;81;99;90;117	47.627;44.676;22.239;25.184;28.375;26.303;24.363;26.941;30.709;29.195;32.035;24.703;30.435;28.514;31.651;36.0;26.703;31.25;25.503;28.279;29.67;27.237;27.823;27.542;23.784;29.237;23.362;26.639;50.0;26.009;47.872;25.506;27.586;32.237;30.769;27.168;38.462;42.157;26.953;25.0;25.116;26.316;43.21;36.957;37.931;34.615;41.176;39.773;37.273;30.645;38.095;24.891;26.066;45.238;38.554;44.944;36.667;39.759;35…	0.0;0.0;2.88e-40;1.54e-37;1.13e-34;1.67e-32;1.3e-31;1.07e-30;1.35e-28;7.67e-28;2.69e-27;1.52e-26;5.52e-26;7.52e-26;2.77e-25;5.42e-25;7.51e-25;4.77e-24;5.22e-23;3.32e-22;6.99e-22;1.16e-21;5.39e-21;7.53e-21;1.08e-20;3.91e-20;5.41e-19;1.62e-18;5.31e-18;7.61e-18;6.12e-17;1.89e-16;8.6e-16;1.36e-14;1.47e-14;8.22e-14;1.76e-13;6.77e-13;1.03e-12;1.05e-12;2.37e-12;1.55e-11;1.56e-11;2.76e-11;3.54e-11;3.63e-…	6292	3505	6292	11596	10960	90.7	57.4	NA	NA	NA	TRINITY_DN103859_c2_g1_i1;TRINITY_DN103859_c2_g1_i2;TRINITY_DN103859_c2_g1_i2	PF13385.3^Laminin_G_3^Concanavalin A-like lectin/glucanases superfamily^4-147^E:6.1e-16;PF13385.3^Laminin_G_3^Concanavalin A-like lectin/glucanases superfamily^3640-3784^E:4.9e-14;.	.;.;sigP:1^20^0.571^YES
TRINITY_DN97581_c0_g1	TRINITY_DN97581_c0_g1_i1;TRINITY_DN97581_c0_g1_i2;TRINITY_DN97581_c0_g1_i3;TRINITY_DN97581_c0_g1_i4;TRINITY_DN97581_c0_g1_i5;TRINITY_DN97581_c0_g1_i6;TRINITY_DN97581_c0_g1_i7;TRINITY_DN97581_c0_g1_i8;TRINITY_DN97581_c0_g1_i9;TRINITY_DN97581_c0_g1_i10;TRINITY_DN97581_c0_g1_i11;TRINITY_DN97581_c0_g1_i12;TRINITY_DN97581_c0_g1_i13;TRINITY_DN97581_c0_g1_i14	14	1176118047 ; von Willebrand factor-like [Orbicella faveolata] ; 48498 ; 474	-3.57	0	11.88	3.57	4.94	6.12	10.77	16.01	92.86	80	381.83	2.93	4.05	5.02	8.85	13.14	76.24	65.69	313.5	1218	TRINITY_DN97581_c0_g1_i10	gi|1176118047|ref|XP_020630215.1|	1176118047 ; von Willebrand factor-like [Orbicella faveolata] ; 48498 ; 474	48498	species=Montastraea faveolata;genus=Montastraea;family=Montastraeidae;suborder=Faviina;order=Scleractinia;subclass=Hexacorallia;class=Anthozoa;phylum=Cnidaria;no rank=Eumetazoa;kingdom=Metazoa;no rank=Opisthokonta;superkingdom=Eukaryota;no rank=cellular organisms;no rank=root	250;124	51.2;36.29	4.64e-86;2.26e-14	332	247	332	2819	474	26.3	70	collagen trimer;protein complex;macromolecular complex;cellular_component;proteinaceous extracellular matrix;extracellular matrix;extracellular region;extracellular region part;serine-type endopeptidase inhibitor activity;endopeptidase inhibitor activity;peptidase inhibitor activity;peptidase regulator activity;enzyme regulator activity;molecular function regulator;molecular_function;enzyme inhib…	GO:0005581;GO:0043234;GO:0032991;GO:0005575;GO:0005578;GO:0031012;GO:0005576;GO:0044421;GO:0004867;GO:0004866;GO:0030414;GO:0061134;GO:0030234;GO:0098772;GO:0003674;GO:0004857;GO:0061135;GO:0007155;GO:0022610;GO:0008150;GO:0030574;GO:0044712;GO:0044710;GO:0008152;GO:0044699;GO:0009056;GO:0032963;GO:0044259;GO:0044236;GO:0044707;GO:0032501;GO:0043170;GO:0071704;GO:0044243;GO:0022617;GO:0030198;GO:…	496	TRINITY_DN97581_c0_g1_i1;TRINITY_DN97581_c0_g1_i4;TRINITY_DN97581_c0_g1_i5;TRINITY_DN97581_c0_g1_i6;TRINITY_DN97581_c0_g1_i7;TRINITY_DN97581_c0_g1_i8;TRINITY_DN97581_c0_g1_i9;TRINITY_DN97581_c0_g1_i10;TRINITY_DN97581_c0_g1_i11;TRINITY_DN97581_c0_g1_i12;TRINITY_DN97581_c0_g1_i13	PF00092.25^VWA^von Willebrand factor type A domain^26-204^E:2.1e-23`PF00092.25^VWA^von Willebrand factor type A domain^220-362^E:1e-23`PF13519.3^VWA_2^von Willebrand factor type A domain^221-334^E:6.1e-07;PF00092.25^VWA^von Willebrand factor type A domain^26-204^E:9.1e-26`PF13519.3^VWA_2^von Willebrand factor type A domain^29-141^E:2.9e-08`PF00092.25^VWA^von Willebrand factor type A domain^220-34…	sigP:1^19^0.889^YES;sigP:1^19^0.866^YES;sigP:1^19^0.866^YES;.;.;.;sigP:1^19^0.866^YES;.;sigP:1^19^0.866^YES;sigP:1^19^0.866^YES;.
TRINITY_DN101842_c0_g3	TRINITY_DN101842_c0_g3_i1;TRINITY_DN101842_c0_g3_i2;TRINITY_DN101842_c0_g3_i3;TRINITY_DN101842_c0_g3_i4;TRINITY_DN101842_c0_g3_i5;TRINITY_DN101842_c0_g3_i6;TRINITY_DN101842_c0_g3_i7;TRINITY_DN101842_c0_g3_i8;TRINITY_DN101842_c0_g3_i9;TRINITY_DN101842_c0_g3_i10;TRINITY_DN101842_c0_g3_i11;TRINITY_DN101842_c0_g3_i12;TRINITY_DN101842_c0_g3_i13;TRINITY_DN101842_c0_g3_i14;TRINITY_DN101842_c0_g3_i15;TRI…	17	1005449352 ; PREDICTED: uncharacterized protein LOC107341005 isoform X2 [Acropora digitifera] ; 70779 ; 1209	-3.54	0	11.61	2.81	3.47	2.48	1.35	37.63	30.95	30.95	49.57	0.98	1.22	0.87	0.47	13.18	10.84	10.84	17.36	2855	TRINITY_DN101842_c0_g3_i6	gi|1005449352|ref|XP_015761894.1|	1005449352 ; PREDICTED: uncharacterized protein LOC107341005 isoform X2 [Acropora digitifera] ; 70779 ; 1209	70779	species=Acropora digitifera;genus=Acropora;family=Acroporidae;suborder=Astrocoeniina;order=Scleractinia;subclass=Hexacorallia;class=Anthozoa;phylum=Cnidaria;no rank=Eumetazoa;kingdom=Metazoa;no rank=Opisthokonta;superkingdom=Eukaryota;no rank=cellular organisms;no rank=root	435;469;292;126;100;132;107;225	58.391;33.049;36.644;56.349;44.0;36.364;39.252;24.444	2.34e-178;1.81e-62;3.04e-46;3.28e-33;6.22e-16;1.09e-14;6.73e-11;4.24e-09	803	760	803	5912	1209	38.6	66.4	proteinaceous extracellular matrix;extracellular matrix;extracellular region;cellular_component;extracellular region part;interstitial matrix;glycosaminoglycan binding;carbohydrate derivative binding;binding;molecular_function;extracellular matrix organization;extracellular structure organization;cellular component organization;cellular component organization or biogenesis;biological_process;cell…	GO:0005578;GO:0031012;GO:0005576;GO:0005575;GO:0044421;GO:0005614;GO:0005539;GO:0097367;GO:0005488;GO:0003674;GO:0030198;GO:0043062;GO:0016043;GO:0071840;GO:0008150;GO:0009987;GO:0044763;GO:0044699;GO:0010811;GO:0010810;GO:0031589;GO:0007155;GO:0022610;GO:0030155;GO:0050789;GO:0065007;GO:0045785;GO:0048518	54	TRINITY_DN101842_c0_g3_i1;TRINITY_DN101842_c0_g3_i4;TRINITY_DN101842_c0_g3_i6;TRINITY_DN101842_c0_g3_i6;TRINITY_DN101842_c0_g3_i12;TRINITY_DN101842_c0_g3_i13;TRINITY_DN101842_c0_g3_i14;TRINITY_DN101842_c0_g3_i14;TRINITY_DN101842_c0_g3_i16;TRINITY_DN101842_c0_g3_i16	PF00092.25^VWA^von Willebrand factor type A domain^140-313^E:6e-24`PF00092.25^VWA^von Willebrand factor type A domain^870-1045^E:1.6e-30;PF00092.25^VWA^von Willebrand factor type A domain^140-313^E:8.5e-24`PF00092.25^VWA^von Willebrand factor type A domain^870-1045^E:2.2e-30;PF00092.25^VWA^von Willebrand factor type A domain^168-343^E:1e-30`PF13519.3^VWA_2^von Willebrand factor type A domain^171-…	sigP:1^21^0.697^YES;sigP:1^21^0.697^YES;.;sigP:1^21^0.697^YES;.;.;.;sigP:1^21^0.697^YES;.;sigP:1^21^0.697^YES
TRINITY_DN101863_c3_g5	TRINITY_DN101863_c3_g5_i1;TRINITY_DN101863_c3_g5_i2;TRINITY_DN101863_c3_g5_i3;TRINITY_DN101863_c3_g5_i4;TRINITY_DN101863_c3_g5_i5;TRINITY_DN101863_c3_g5_i6;TRINITY_DN101863_c3_g5_i7;TRINITY_DN101863_c3_g5_i8;TRINITY_DN101863_c3_g5_i9	9	1176117962 ; uncharacterized protein LOC110067205 [Orbicella faveolata] ; 48498 ; 1022	-3.49	0	11.26	5.61	8.96	7.26	2.69	77.94	63.26	108.38	64.98	2.89	4.61	3.73	1.38	40.06	32.51	55.71	33.4	1946	TRINITY_DN101863_c3_g5_i4	gi|1176117962|ref|XP_020630168.1|	1176117962 ; uncharacterized protein LOC110067205 [Orbicella faveolata] ; 48498 ; 1022	48498	species=Montastraea faveolata;genus=Montastraea;family=Montastraeidae;suborder=Faviina;order=Scleractinia;subclass=Hexacorallia;class=Anthozoa;phylum=Cnidaria;no rank=Eumetazoa;kingdom=Metazoa;no rank=Opisthokonta;superkingdom=Eukaryota;no rank=cellular organisms;no rank=root	401	53.87	1.16e-106	401	370	401	3615	1022	30.7	39.2	alpha-L-arabinofuranosidase activity;hydrolase activity, hydrolyzing O-glycosyl compounds;hydrolase activity, acting on glycosyl bonds;hydrolase activity;catalytic activity;molecular_function;L-arabinose metabolic process;arabinose metabolic process;pentose metabolic process;monosaccharide metabolic process;single-organism carbohydrate metabolic process;carbohydrate metabolic process;primary meta…	GO:0046556;GO:0004553;GO:0016798;GO:0016787;GO:0003824;GO:0003674;GO:0046373;GO:0019566;GO:0019321;GO:0005996;GO:0044723;GO:0005975;GO:0044238;GO:0008152;GO:0008150;GO:0071704;GO:0044710;GO:0044699;GO:0044281	95	TRINITY_DN101863_c3_g5_i1;TRINITY_DN101863_c3_g5_i3;TRINITY_DN101863_c3_g5_i5;TRINITY_DN101863_c3_g5_i6;TRINITY_DN101863_c3_g5_i8	PF05270.10^AbfB^Alpha-L-arabinofuranosidase B (ABFB) domain^179-214^E:8.7e-07;PF05270.10^AbfB^Alpha-L-arabinofuranosidase B (ABFB) domain^56-92^E:5.3e-07;PF05270.10^AbfB^Alpha-L-arabinofuranosidase B (ABFB) domain^179-237^E:4.1e-10;PF05270.10^AbfB^Alpha-L-arabinofuranosidase B (ABFB) domain^56-92^E:3e-07;PF05270.10^AbfB^Alpha-L-arabinofuranosidase B (ABFB) domain^56-114^E:2.9e-10	.;.;.;.;.
TRINITY_DN100930_c0_g7	TRINITY_DN100930_c0_g7_i1	1	1176111419 ; neurogenic locus notch homolog protein 3-like [Orbicella faveolata] ; 48498 ; 1519	-3.49	0	11.23	4.34	5.67	7.26	2.47	75.72	48.74	86.71	41.52	4.5	5.88	7.53	2.56	78.47	50.5	89.85	43.02	965	TRINITY_DN100930_c0_g7_i1	gi|1176111419|ref|XP_020626708.1|	1176111419 ; neurogenic locus notch homolog protein 3-like [Orbicella faveolata] ; 48498 ; 1519	48498	species=Montastraea faveolata;genus=Montastraea;family=Montastraeidae;suborder=Faviina;order=Scleractinia;subclass=Hexacorallia;class=Anthozoa;phylum=Cnidaria;no rank=Eumetazoa;kingdom=Metazoa;no rank=Opisthokonta;superkingdom=Eukaryota;no rank=cellular organisms;no rank=root	258	43.02	1.56e-43	247	246	247	965	1519	76.5	16.3	NA	NA	NA	NA	NA	NA
TRINITY_DN91791_c2_g3	TRINITY_DN91791_c2_g3_i1;TRINITY_DN91791_c2_g3_i2;TRINITY_DN91791_c2_g3_i3;TRINITY_DN91791_c2_g3_i4;TRINITY_DN91791_c2_g3_i5;TRINITY_DN91791_c2_g3_i6;TRINITY_DN91791_c2_g3_i7;TRINITY_DN91791_c2_g3_i8;TRINITY_DN91791_c2_g3_i9;TRINITY_DN91791_c2_g3_i10;TRINITY_DN91791_c2_g3_i11;TRINITY_DN91791_c2_g3_i12;TRINITY_DN91791_c2_g3_i13;TRINITY_DN91791_c2_g3_i14;TRINITY_DN91791_c2_g3_i15;TRINITY_DN91791_c2…	16	1005484192 ; PREDICTED: homeobox protein OTX-like isoform X1 [Acropora digitifera] ; 70779 ; 230	-3.49	0	11.2	0.26	0.73	2.1	0.67	21.73	7.88	28.16	9.43	0.15	0.44	1.26	0.4	13.01	4.72	16.85	5.64	1671	TRINITY_DN91791_c2_g3_i9	gi|1005484192|ref|XP_015778754.1|	1005484192 ; PREDICTED: homeobox protein OTX-like isoform X1 [Acropora digitifera] ; 70779 ; 230	70779	species=Acropora digitifera;genus=Acropora;family=Acroporidae;suborder=Astrocoeniina;order=Scleractinia;subclass=Hexacorallia;class=Anthozoa;phylum=Cnidaria;no rank=Eumetazoa;kingdom=Metazoa;no rank=Opisthokonta;superkingdom=Eukaryota;no rank=cellular organisms;no rank=root	231	77.49	5.24e-110	230	223	230	2563	230	26.1	100	nucleus;intracellular membrane-bounded organelle;membrane-bounded organelle;organelle;cellular_component;intracellular organelle;intracellular;cell part;cell;intracellular part;sequence-specific DNA binding;DNA binding;nucleic acid binding;heterocyclic compound binding;binding;molecular_function;organic cyclic compound binding;transcription factor activity, sequence-specific DNA binding;nucleic a…	GO:0005634;GO:0043231;GO:0043227;GO:0043226;GO:0005575;GO:0043229;GO:0005622;GO:0044464;GO:0005623;GO:0044424;GO:0043565;GO:0003677;GO:0003676;GO:1901363;GO:0005488;GO:0003674;GO:0097159;GO:0003700;GO:0001071;GO:0009952;GO:0003002;GO:0007389;GO:0007275;GO:0044707;GO:0044699;GO:0008150;GO:0032501;GO:0044767;GO:0032502;GO:0048856;GO:0042706;GO:0046552;GO:0046530;GO:0030182;GO:0030154;GO:0048869;GO:…	1088	TRINITY_DN91791_c2_g3_i5;TRINITY_DN91791_c2_g3_i7;TRINITY_DN91791_c2_g3_i9;TRINITY_DN91791_c2_g3_i10;TRINITY_DN91791_c2_g3_i12;TRINITY_DN91791_c2_g3_i15;TRINITY_DN91791_c2_g3_i16	PF00046.26^Homeobox^Homeobox domain^41-97^E:3.6e-22;PF00046.26^Homeobox^Homeobox domain^41-97^E:3.6e-22;PF00046.26^Homeobox^Homeobox domain^61-117^E:4.2e-22;PF00046.26^Homeobox^Homeobox domain^41-97^E:3.6e-22;PF00046.26^Homeobox^Homeobox domain^41-97^E:3.6e-22;PF00046.26^Homeobox^Homeobox domain^31-87^E:3.3e-22;PF00046.26^Homeobox^Homeobox domain^41-97^E:3.6e-22	.;.;.;.;.;.;.
TRINITY_DN89852_c5_g1	TRINITY_DN89852_c5_g1_i1;TRINITY_DN89852_c5_g1_i2	2	1176115035 ; zinc metalloproteinase nas-13-like [Orbicella faveolata] ; 48498 ; 221	-3.48	0	11.18	0	0.18	1.34	0.45	11.69	6.42	13.74	9.32	0	0.19	1.4	0.47	12.25	6.73	14.41	9.76	954	TRINITY_DN89852_c5_g1_i1	gi|1176115035|ref|XP_020628627.1|	1176115035 ; zinc metalloproteinase nas-13-like [Orbicella faveolata] ; 48498 ; 221	48498	species=Montastraea faveolata;genus=Montastraea;family=Montastraeidae;suborder=Faviina;order=Scleractinia;subclass=Hexacorallia;class=Anthozoa;phylum=Cnidaria;no rank=Eumetazoa;kingdom=Metazoa;no rank=Opisthokonta;superkingdom=Eukaryota;no rank=cellular organisms;no rank=root	72	62.5	6.46e-24	72	72	72	954	221	22.6	32.6	metal ion binding;cation binding;ion binding;binding;molecular_function;monooxygenase activity;oxidoreductase activity;catalytic activity;protein binding	GO:0046872;GO:0043169;GO:0043167;GO:0005488;GO:0003674;GO:0004497;GO:0016491;GO:0003824;GO:0005515	21	TRINITY_DN89852_c5_g1_i1	PF00008.24^EGF^EGF-like domain^47-78^E:7e-07`PF12661.4^hEGF^Human growth factor-like EGF^68-79^E:0.0007`PF01549.21^ShK^ShK domain-like^84-118^E:7.6e-08`PF01549.21^ShK^ShK domain-like^120-155^E:2.5e-06	.
TRINITY_DN93818_c2_g3	TRINITY_DN93818_c2_g3_i1;TRINITY_DN93818_c2_g3_i2;TRINITY_DN93818_c2_g3_i3;TRINITY_DN93818_c2_g3_i4	4	1176086202 ; Golgi-associated plant pathogenesis-related protein 1-like [Orbicella faveolata] ; 48498 ; 288	-3.44	0	10.89	11.48	13.17	30.77	3.14	149.8	132.59	248.61	109.37	6.78	7.77	18.16	1.85	88.4	78.24	146.71	64.54	1695	TRINITY_DN93818_c2_g3_i4	gi|1176086202|ref|XP_020613377.1|	1176086202 ; Golgi-associated plant pathogenesis-related protein 1-like [Orbicella faveolata] ; 48498 ; 288	48498	species=Montastraea faveolata;genus=Montastraea;family=Montastraeidae;suborder=Faviina;order=Scleractinia;subclass=Hexacorallia;class=Anthozoa;phylum=Cnidaria;no rank=Eumetazoa;kingdom=Metazoa;no rank=Opisthokonta;superkingdom=Eukaryota;no rank=cellular organisms;no rank=root	296	55.41	2.69e-106	287	292	287	1732	288	50.6	99.7	extracellular exosome;extracellular vesicle;vesicle;membrane-bounded organelle;organelle;cellular_component;extracellular region;extracellular organelle;extracellular region part;Golgi membrane;bounding membrane of organelle;organelle membrane;organelle part;membrane;Golgi apparatus part;intracellular organelle part;intracellular organelle;intracellular;cell part;cell;intracellular part;Golgi app…	GO:0070062;GO:1903561;GO:0031982;GO:0043227;GO:0043226;GO:0005575;GO:0005576;GO:0043230;GO:0044421;GO:0000139;GO:0098588;GO:0031090;GO:0044422;GO:0016020;GO:0044431;GO:0044446;GO:0043229;GO:0005622;GO:0044464;GO:0005623;GO:0044424;GO:0005794;GO:0044444;GO:0005737;GO:0043231;GO:0012505;GO:0042803;GO:0046983;GO:0005515;GO:0005488;GO:0003674;GO:0042802;GO:0010634;GO:0010631;GO:0001667;GO:0016477;GO:…	342	TRINITY_DN93818_c2_g3_i2;TRINITY_DN93818_c2_g3_i3;TRINITY_DN93818_c2_g3_i4	.;PF00188.23^CAP^Cysteine-rich secretory protein family^15-136^E:1.7e-14;PF00188.23^CAP^Cysteine-rich secretory protein family^156-277^E:7.2e-14	sigP:1^15^0.511^YES;.;sigP:1^15^0.511^YES
TRINITY_DN92986_c0_g2	TRINITY_DN92986_c0_g2_i1;TRINITY_DN92986_c0_g2_i2;TRINITY_DN92986_c0_g2_i3;TRINITY_DN92986_c0_g2_i4	4	1005478078 ; PREDICTED: CD209 antigen-like protein D [Acropora digitifera] ; 70779 ; 180	-3.44	0	10.88	1.28	1.1	4.2	0	28.63	12.27	43.24	12.19	0.79	0.68	2.61	0	17.75	7.61	26.81	7.56	1613	TRINITY_DN92986_c0_g2_i2	gi|1005478078|ref|XP_015775788.1|	1005478078 ; PREDICTED: CD209 antigen-like protein D [Acropora digitifera] ; 70779 ; 180	70779	species=Acropora digitifera;genus=Acropora;family=Acroporidae;suborder=Astrocoeniina;order=Scleractinia;subclass=Hexacorallia;class=Anthozoa;phylum=Cnidaria;no rank=Eumetazoa;kingdom=Metazoa;no rank=Opisthokonta;superkingdom=Eukaryota;no rank=cellular organisms;no rank=root	185	61.08	5.45e-77	180	184	180	1679	180	32.9	100	carbohydrate binding;binding;molecular_function	GO:0030246;GO:0005488;GO:0003674	6	TRINITY_DN92986_c0_g2_i2;TRINITY_DN92986_c0_g2_i4	PF00059.18^Lectin_C^Lectin C-type domain^55-177^E:8e-23;PF00059.18^Lectin_C^Lectin C-type domain^55-177^E:1.3e-22	sigP:1^17^0.838^YES;sigP:1^17^0.827^YES
TRINITY_DN93636_c1_g2	TRINITY_DN93636_c1_g2_i1;TRINITY_DN93636_c1_g2_i2;TRINITY_DN93636_c1_g2_i3;TRINITY_DN93636_c1_g2_i4;TRINITY_DN93636_c1_g2_i5;TRINITY_DN93636_c1_g2_i6;TRINITY_DN93636_c1_g2_i7;TRINITY_DN93636_c1_g2_i8;TRINITY_DN93636_c1_g2_i9;TRINITY_DN93636_c1_g2_i10;TRINITY_DN93636_c1_g2_i11;TRINITY_DN93636_c1_g2_i12;TRINITY_DN93636_c1_g2_i13	13	1191073790 ; SCO-spondin-like [Exaiptasia pallida] ; 1720309 ; 599	-3.4	0	10.56	0.51	1.1	1.53	0.67	8.88	12.94	23.8	10.7	0.66	1.42	1.98	0.87	11.51	16.77	30.84	13.86	772	TRINITY_DN93636_c1_g2_i13	gi|1191073790|ref|XP_020915704.1|	1191073790 ; SCO-spondin-like [Exaiptasia pallida] ; 1720309 ; 599	1720309	species=Exaiptasia pallida;genus=Exaiptasia;family=Aiptasiidae;order=Actiniaria;subclass=Hexacorallia;class=Anthozoa;phylum=Cnidaria;no rank=Eumetazoa;kingdom=Metazoa;no rank=Opisthokonta;superkingdom=Eukaryota;no rank=cellular organisms;no rank=root	211	47.39	6.33e-56	209	202	209	2166	599	28	34.9	basement membrane;proteinaceous extracellular matrix;extracellular matrix;extracellular region;cellular_component;extracellular region part;extracellular matrix component;cell cortex;cell periphery;cell part;cell;cytoplasmic region;cytoplasm;intracellular part;intracellular;cytoplasmic part;cell junction;extracellular exosome;extracellular vesicle;vesicle;membrane-bounded organelle;organelle;extr…	GO:0005604;GO:0005578;GO:0031012;GO:0005576;GO:0005575;GO:0044421;GO:0044420;GO:0005938;GO:0071944;GO:0044464;GO:0005623;GO:0099568;GO:0005737;GO:0044424;GO:0005622;GO:0044444;GO:0030054;GO:0070062;GO:1903561;GO:0031982;GO:0043227;GO:0043226;GO:0043230;GO:0005509;GO:0046872;GO:0043169;GO:0043167;GO:0005488;GO:0003674;GO:0050896;GO:0008150;GO:0007601;GO:0050953;GO:0007600;GO:0050877;GO:0003008;GO:…	596	TRINITY_DN93636_c1_g2_i3;TRINITY_DN93636_c1_g2_i5;TRINITY_DN93636_c1_g2_i8;TRINITY_DN93636_c1_g2_i8;TRINITY_DN93636_c1_g2_i9;TRINITY_DN93636_c1_g2_i11;TRINITY_DN93636_c1_g2_i12;TRINITY_DN93636_c1_g2_i13;TRINITY_DN93636_c1_g2_i13	PF01400.21^Astacin^Astacin (Peptidase family M12A)^109-297^E:2.3e-59`PF00090.16^TSP_1^Thrombospondin type 1 domain^304-352^E:0.11`PF00090.16^TSP_1^Thrombospondin type 1 domain^362-419^E:2.5e-05;PF01400.21^Astacin^Astacin (Peptidase family M12A)^4-152^E:4.1e-53;PF01400.21^Astacin^Astacin (Peptidase family M12A)^109-226^E:2.6e-36;PF01400.21^Astacin^Astacin (Peptidase family M12A)^26-100^E:3e-17;PF0…	sigP:1^15^0.684^YES;.;sigP:1^15^0.684^YES;.;.;.;.;sigP:1^15^0.684^YES;.
TRINITY_DN88407_c1_g4	TRINITY_DN88407_c1_g4_i1;TRINITY_DN88407_c1_g4_i2;TRINITY_DN88407_c1_g4_i3;TRINITY_DN88407_c1_g4_i4;TRINITY_DN88407_c1_g4_i5;TRINITY_DN88407_c1_g4_i6;TRINITY_DN88407_c1_g4_i7;TRINITY_DN88407_c1_g4_i8	8	999986269 ; hypothetical protein AC249_AIPGENE6968 [Exaiptasia pallida] ; 1720309 ; 357	-3.36	0	10.26	27.81	40.05	43.57	13.24	353.71	270.25	463.37	263.6	21.85	31.46	34.23	10.4	277.84	212.28	363.98	207.06	1273	TRINITY_DN88407_c1_g4_i5	gi|999986269|gb|KXJ25410.1|	999986269 ; hypothetical protein AC249_AIPGENE6968 [Exaiptasia pallida] ; 1720309 ; 357	1720309	species=Exaiptasia pallida;genus=Exaiptasia;family=Aiptasiidae;order=Actiniaria;subclass=Hexacorallia;class=Anthozoa;phylum=Cnidaria;no rank=Eumetazoa;kingdom=Metazoa;no rank=Opisthokonta;superkingdom=Eukaryota;no rank=cellular organisms;no rank=root	302	51.99	3.05e-101	290	298	290	1294	357	69.1	81.2	nucleic acid binding;heterocyclic compound binding;binding;molecular_function;organic cyclic compound binding;hydrolase activity;catalytic activity;metal ion binding;cation binding;ion binding	GO:0003676;GO:1901363;GO:0005488;GO:0003674;GO:0097159;GO:0016787;GO:0003824;GO:0046872;GO:0043169;GO:0043167	78	TRINITY_DN88407_c1_g4_i1;TRINITY_DN88407_c1_g4_i2;TRINITY_DN88407_c1_g4_i5;TRINITY_DN88407_c1_g4_i6;TRINITY_DN88407_c1_g4_i7;TRINITY_DN88407_c1_g4_i8	PF01223.20^Endonuclease_NS^DNA/RNA non-specific endonuclease^86-220^E:2.2e-21;PF01223.20^Endonuclease_NS^DNA/RNA non-specific endonuclease^86-255^E:5.1e-28;PF01223.20^Endonuclease_NS^DNA/RNA non-specific endonuclease^86-255^E:5.1e-28;PF01223.20^Endonuclease_NS^DNA/RNA non-specific endonuclease^86-209^E:1.2e-18;PF01223.20^Endonuclease_NS^DNA/RNA non-specific endonuclease^4-78^E:1.7e-16;PF01223.20^…	sigP:1^21^0.688^YES;sigP:1^21^0.688^YES;sigP:1^21^0.688^YES;sigP:1^21^0.688^YES;.;sigP:1^21^0.688^YES
TRINITY_DN91963_c4_g1	TRINITY_DN91963_c4_g1_i1;TRINITY_DN91963_c4_g1_i2;TRINITY_DN91963_c4_g1_i3;TRINITY_DN91963_c4_g1_i4	4	1005489115 ; PREDICTED: cysteine-rich venom protein pseudechetoxin-like isoform X2 [Acropora digitifera] ; 70779 ; 383	-3.34	0	10.1	5.87	10.42	10.7	6.06	88.57	81.6	133.97	65.33	2.48	4.41	4.52	2.56	37.44	34.49	56.63	27.61	2366	TRINITY_DN91963_c4_g1_i4	gi|1005489115|ref|XP_015747264.1|	1005489115 ; PREDICTED: cysteine-rich venom protein pseudechetoxin-like isoform X2 [Acropora digitifera] ; 70779 ; 383	70779	species=Acropora digitifera;genus=Acropora;family=Acroporidae;suborder=Astrocoeniina;order=Scleractinia;subclass=Hexacorallia;class=Anthozoa;phylum=Cnidaria;no rank=Eumetazoa;kingdom=Metazoa;no rank=Opisthokonta;superkingdom=Eukaryota;no rank=cellular organisms;no rank=root	318	63.52	7.57e-144	317	302	317	3180	383	28.5	82.8	extracellular exosome;extracellular vesicle;vesicle;membrane-bounded organelle;organelle;cellular_component;extracellular region;extracellular organelle;extracellular region part;Golgi membrane;bounding membrane of organelle;organelle membrane;organelle part;membrane;Golgi apparatus part;intracellular organelle part;intracellular organelle;intracellular;cell part;cell;intracellular part;Golgi app…	GO:0070062;GO:1903561;GO:0031982;GO:0043227;GO:0043226;GO:0005575;GO:0005576;GO:0043230;GO:0044421;GO:0000139;GO:0098588;GO:0031090;GO:0044422;GO:0016020;GO:0044431;GO:0044446;GO:0043229;GO:0005622;GO:0044464;GO:0005623;GO:0044424;GO:0005794;GO:0044444;GO:0005737;GO:0043231;GO:0012505;GO:0042803;GO:0046983;GO:0005515;GO:0005488;GO:0003674;GO:0042802;GO:0010634;GO:0010631;GO:0001667;GO:0016477;GO:…	684	TRINITY_DN91963_c4_g1_i1;TRINITY_DN91963_c4_g1_i2;TRINITY_DN91963_c4_g1_i3;TRINITY_DN91963_c4_g1_i4;TRINITY_DN91963_c4_g1_i4	PF00188.23^CAP^Cysteine-rich secretory protein family^162-294^E:1.6e-21;PF00188.23^CAP^Cysteine-rich secretory protein family^162-294^E:6.9e-22;PF00188.23^CAP^Cysteine-rich secretory protein family^142-274^E:1.5e-21;PF00188.23^CAP^Cysteine-rich secretory protein family^2-117^E:2.4e-12;.	sigP:1^28^0.488^YES;sigP:1^28^0.488^YES;sigP:1^28^0.488^YES;.;sigP:1^28^0.488^YES
TRINITY_DN100479_c5_g6	TRINITY_DN100479_c5_g6_i1	1	1176113444 ; uncharacterized protein LOC110065021 [Orbicella faveolata] ; 48498 ; 2197	-3.32	0	9.97	0.26	0.55	0.19	0	4.44	6.19	7.49	4.95	0.2	0.42	0.15	0	3.4	4.74	5.73	3.79	1306	TRINITY_DN100479_c5_g6_i1	gi|1176113444|ref|XP_020627783.1|	1176113444 ; uncharacterized protein LOC110065021 [Orbicella faveolata] ; 48498 ; 2197	48498	species=Montastraea faveolata;genus=Montastraea;family=Montastraeidae;suborder=Faviina;order=Scleractinia;subclass=Hexacorallia;class=Anthozoa;phylum=Cnidaria;no rank=Eumetazoa;kingdom=Metazoa;no rank=Opisthokonta;superkingdom=Eukaryota;no rank=cellular organisms;no rank=root	249	40.16	8.44e-50	248	218	248	1306	2197	50.1	11.3	NA	NA	NA	TRINITY_DN100479_c5_g6_i1	PF02010.12^REJ^REJ domain^144-217^E:5.1e-05	sigP:1^22^0.886^YES
TRINITY_DN91682_c1_g2	TRINITY_DN91682_c1_g2_i1;TRINITY_DN91682_c1_g2_i2	2	1005465442 ; PREDICTED: uncharacterized protein LOC107348204, partial [Acropora digitifera] ; 70779 ; 256	-3.3	0	9.87	0	0	0	0.22	4.56	3.6	6.59	1.38	0	0	0	0.18	3.58	2.83	5.18	1.08	1273	TRINITY_DN91682_c1_g2_i1	gi|1005465442|ref|XP_015769715.1|	1005465442 ; PREDICTED: uncharacterized protein LOC107348204, partial [Acropora digitifera] ; 70779 ; 256	70779	species=Acropora digitifera;genus=Acropora;family=Acroporidae;suborder=Astrocoeniina;order=Scleractinia;subclass=Hexacorallia;class=Anthozoa;phylum=Cnidaria;no rank=Eumetazoa;kingdom=Metazoa;no rank=Opisthokonta;superkingdom=Eukaryota;no rank=cellular organisms;no rank=root	89	52.81	4.53e-22	89	88	89	1273	256	20.7	34.8	NA	NA	NA	NA	NA	NA
TRINITY_DN95828_c1_g1	TRINITY_DN95828_c1_g1_i1;TRINITY_DN95828_c1_g1_i2;TRINITY_DN95828_c1_g1_i3	3	999976278 ; RNA-directed DNA polymerase from mobile element jockey [Exaiptasia pallida] ; 1720309 ; 967	-3.29	0	9.75	0.77	0.73	0.38	0.67	13.79	6.87	8.6	9.89	0.81	0.77	0.4	0.71	14.57	7.25	9.09	10.45	947	TRINITY_DN95828_c1_g1_i1	gi|999976278|gb|KXJ15452.1|	999976278 ; RNA-directed DNA polymerase from mobile element jockey [Exaiptasia pallida] ; 1720309 ; 967	1720309	species=Exaiptasia pallida;genus=Exaiptasia;family=Aiptasiidae;order=Actiniaria;subclass=Hexacorallia;class=Anthozoa;phylum=Cnidaria;no rank=Eumetazoa;kingdom=Metazoa;no rank=Opisthokonta;superkingdom=Eukaryota;no rank=cellular organisms;no rank=root	200	57.5	6.94e-68	199	192	199	2530	967	22.8	20.6	RNA-directed DNA polymerase activity;DNA polymerase activity;nucleotidyltransferase activity;transferase activity, transferring phosphorus-containing groups;transferase activity;catalytic activity;molecular_function;methyltransferase activity;transferase activity, transferring one-carbon groups;oxidoreductase activity, acting on paired donors, with incorporation or reduction of molecular oxygen, …	GO:0003964;GO:0034061;GO:0016779;GO:0016772;GO:0016740;GO:0003824;GO:0003674;GO:0008168;GO:0016741;GO:0016706;GO:0051213;GO:0016491;GO:0016705;GO:0055114;GO:0044710;GO:0008152;GO:0008150;GO:0044699;GO:0005737;GO:0044424;GO:0044464;GO:0005575;GO:0005623;GO:0005622;GO:0009898;GO:0098562;GO:0098552;GO:0044425;GO:0016020;GO:0005886;GO:0071944;GO:0044459;GO:0005524;GO:0032559;GO:0030554;GO:0017076;GO:…	173	TRINITY_DN95828_c1_g1_i1;TRINITY_DN95828_c1_g1_i2	PF00078.24^RVT_1^Reverse transcriptase (RNA-dependent DNA polymerase)^8-99^E:1.9e-13`PF09004.7^DUF1891^Domain of unknown function (DUF1891)^137-166^E:5.9e-05;PF00069.22^Pkinase^Protein kinase domain^2-37^E:1.2e-06	.;.
TRINITY_DN88271_c2_g3	TRINITY_DN88271_c2_g3_i1;TRINITY_DN88271_c2_g3_i2;TRINITY_DN88271_c2_g3_i3;TRINITY_DN88271_c2_g3_i4;TRINITY_DN88271_c2_g3_i5;TRINITY_DN88271_c2_g3_i6;TRINITY_DN88271_c2_g3_i7	7	1005463044 ; PREDICTED: sporozoite surface protein 2-like [Acropora digitifera] ; 70779 ; 644	-3.24	0	9.44	4.59	4.57	9.36	1.35	51.06	40.97	86.04	26.11	2.04	2.03	4.15	0.6	22.64	18.17	38.15	11.58	2255	TRINITY_DN88271_c2_g3_i2	gi|1005463044|ref|XP_015768538.1|	1005463044 ; PREDICTED: sporozoite surface protein 2-like [Acropora digitifera] ; 70779 ; 644	70779	species=Acropora digitifera;genus=Acropora;family=Acroporidae;suborder=Astrocoeniina;order=Scleractinia;subclass=Hexacorallia;class=Anthozoa;phylum=Cnidaria;no rank=Eumetazoa;kingdom=Metazoa;no rank=Opisthokonta;superkingdom=Eukaryota;no rank=cellular organisms;no rank=root	418	37.8	8.84e-62	380	380	380	2329	644	48.9	59	NA	NA	NA	TRINITY_DN88271_c2_g3_i2;TRINITY_DN88271_c2_g3_i3;TRINITY_DN88271_c2_g3_i5;TRINITY_DN88271_c2_g3_i6;TRINITY_DN88271_c2_g3_i7	PF01549.21^ShK^ShK domain-like^47-79^E:30`PF01549.21^ShK^ShK domain-like^119-159^E:0.011;PF01549.21^ShK^ShK domain-like^47-79^E:30`PF01549.21^ShK^ShK domain-like^119-159^E:0.011;PF01549.21^ShK^ShK domain-like^47-79^E:4`PF01549.21^ShK^ShK domain-like^119-159^E:0.003;PF01549.21^ShK^ShK domain-like^47-79^E:4.1`PF01549.21^ShK^ShK domain-like^119-159^E:0.0028;.	sigP:1^20^0.838^YES;sigP:1^20^0.838^YES;sigP:1^20^0.838^YES;sigP:1^20^0.838^YES;sigP:1^20^0.838^YES
TRINITY_DN91139_c0_g1	TRINITY_DN91139_c0_g1_i1;TRINITY_DN91139_c0_g1_i2;TRINITY_DN91139_c0_g1_i3;TRINITY_DN91139_c0_g1_i4;TRINITY_DN91139_c0_g1_i5	5	1005449121 ; PREDICTED: poly(U)-specific endoribonuclease-like isoform X1 [Acropora digitifera] ; 70779 ; 366	-3.23	0	9.37	4.08	3.66	7.45	0.45	61.11	24.54	70.17	18.52	3	2.69	5.48	0.33	44.91	18.03	51.57	13.61	1361	TRINITY_DN91139_c0_g1_i2	gi|1005449121|ref|XP_015761795.1|	1005449121 ; PREDICTED: poly(U)-specific endoribonuclease-like isoform X1 [Acropora digitifera] ; 70779 ; 366	70779	species=Acropora digitifera;genus=Acropora;family=Acroporidae;suborder=Astrocoeniina;order=Scleractinia;subclass=Hexacorallia;class=Anthozoa;phylum=Cnidaria;no rank=Eumetazoa;kingdom=Metazoa;no rank=Opisthokonta;superkingdom=Eukaryota;no rank=cellular organisms;no rank=root	411	38.69	1.87e-70	365	399	365	1548	366	77.3	99.7	cytoplasm;intracellular part;cell part;cellular_component;cell;intracellular;extracellular region;endoribonuclease activity;ribonuclease activity;nuclease activity;hydrolase activity, acting on ester bonds;hydrolase activity;catalytic activity;molecular_function;endonuclease activity;metal ion binding;cation binding;ion binding;binding;polysaccharide binding;carbohydrate binding;pattern binding;R…	GO:0005737;GO:0044424;GO:0044464;GO:0005575;GO:0005623;GO:0005622;GO:0005576;GO:0004521;GO:0004540;GO:0004518;GO:0016788;GO:0016787;GO:0003824;GO:0003674;GO:0004519;GO:0046872;GO:0043169;GO:0043167;GO:0005488;GO:0030247;GO:0030246;GO:0001871;GO:0003723;GO:0003676;GO:1901363;GO:0097159;GO:0005044;GO:0038024;GO:0004872;GO:0060089;GO:0008236;GO:0070011;GO:0008233;GO:0017171;GO:0007565;GO:0044703;GO:…	300	TRINITY_DN91139_c0_g1_i2;TRINITY_DN91139_c0_g1_i3;TRINITY_DN91139_c0_g1_i4;TRINITY_DN91139_c0_g1_i5	PF09412.7^XendoU^Endoribonuclease XendoU^75-320^E:1.1e-35`PF00088.15^Trefoil^Trefoil (P-type) domain^330-368^E:1.6e-07`PF00088.15^Trefoil^Trefoil (P-type) domain^375-412^E:2.2e-06;PF09412.7^XendoU^Endoribonuclease XendoU^40-258^E:1.2e-33;PF09412.7^XendoU^Endoribonuclease XendoU^75-320^E:9.3e-36`PF00088.15^Trefoil^Trefoil (P-type) domain^330-368^E:1.5e-07;PF09412.7^XendoU^Endoribonuclease XendoU^7…	sigP:1^34^0.753^YES;.;sigP:1^34^0.753^YES;sigP:1^34^0.753^YES
TRINITY_DN86922_c0_g1	TRINITY_DN86922_c0_g1_i1	1	1176112909 ; uncharacterized protein LOC110064743 [Orbicella faveolata] ; 48498 ; 856	-3.22	0	9.3	1.53	1.83	3.44	1.35	22.79	24.31	27.38	15.87	0.54	0.65	1.22	0.48	8.1	8.65	9.74	5.64	2812	TRINITY_DN86922_c0_g1_i1	gi|1176112909|ref|XP_020627499.1|	1176112909 ; uncharacterized protein LOC110064743 [Orbicella faveolata] ; 48498 ; 856	48498	species=Montastraea faveolata;genus=Montastraea;family=Montastraeidae;suborder=Faviina;order=Scleractinia;subclass=Hexacorallia;class=Anthozoa;phylum=Cnidaria;no rank=Eumetazoa;kingdom=Metazoa;no rank=Opisthokonta;superkingdom=Eukaryota;no rank=cellular organisms;no rank=root	863	57.47	0	848	813	848	2812	856	86.7	99.1	anchored component of membrane;intrinsic component of membrane;membrane part;cellular_component;membrane;extracellular region;fungal-type cell wall;cell wall;external encapsulating structure;cell periphery;cell part;cell;sterol transport;lipid transport;single-organism transport;transport;establishment of localization;localization;biological_process;single-organism localization;single-organism pr…	GO:0031225;GO:0031224;GO:0044425;GO:0005575;GO:0016020;GO:0005576;GO:0009277;GO:0005618;GO:0030312;GO:0071944;GO:0044464;GO:0005623;GO:0015918;GO:0006869;GO:0044765;GO:0006810;GO:0051234;GO:0051179;GO:0008150;GO:1902578;GO:0044699;GO:0010876;GO:0033036;GO:0071702;GO:0015850	27	TRINITY_DN86922_c0_g1_i1	PF00188.23^CAP^Cysteine-rich secretory protein family^657-777^E:1e-12	sigP:1^15^0.729^YES
TRINITY_DN93285_c1_g1	TRINITY_DN93285_c1_g1_i1;TRINITY_DN93285_c1_g1_i2;TRINITY_DN93285_c1_g1_i3;TRINITY_DN93285_c1_g1_i4;TRINITY_DN93285_c1_g1_i5;TRINITY_DN93285_c1_g1_i6;TRINITY_DN93285_c1_g1_i7;TRINITY_DN93285_c1_g1_i8;TRINITY_DN93285_c1_g1_i9;TRINITY_DN93285_c1_g1_i10;TRINITY_DN93285_c1_g1_i11	11	1176058834 ; uncharacterized protein LOC110052071 [Orbicella faveolata] ; 48498 ; 469	-3.22	0	9.29	0.77	1.46	1.53	2.24	22.55	14.18	28.38	13.11	0.82	1.56	1.63	2.39	24.04	15.12	30.25	13.98	938	TRINITY_DN93285_c1_g1_i4	gi|1176058834|ref|XP_020613860.1|	1176058834 ; uncharacterized protein LOC110052071 [Orbicella faveolata] ; 48498 ; 469	48498	species=Montastraea faveolata;genus=Montastraea;family=Montastraeidae;suborder=Faviina;order=Scleractinia;subclass=Hexacorallia;class=Anthozoa;phylum=Cnidaria;no rank=Eumetazoa;kingdom=Metazoa;no rank=Opisthokonta;superkingdom=Eukaryota;no rank=cellular organisms;no rank=root	469	81.24	0	469	469	469	1879	469	74.9	100	NA	NA	NA	TRINITY_DN93285_c1_g1_i4;TRINITY_DN93285_c1_g1_i8	.;.	sigP:1^18^0.887^YES;sigP:1^18^0.887^YES
TRINITY_DN97999_c0_g2	TRINITY_DN97999_c0_g2_i1;TRINITY_DN97999_c0_g2_i2;TRINITY_DN97999_c0_g2_i3	3	1005452589 ; PREDICTED: proline-rich protein 36-like [Acropora digitifera] ; 70779 ; 735	-3.2	0	9.22	0.26	1.28	0.76	0.22	15.66	7.2	10.61	9.43	0.21	1.03	0.62	0.18	12.61	5.8	8.55	7.59	1242	TRINITY_DN97999_c0_g2_i1	gi|1005452589|ref|XP_015763446.1|	1005452589 ; PREDICTED: proline-rich protein 36-like [Acropora digitifera] ; 70779 ; 735	70779	species=Acropora digitifera;genus=Acropora;family=Acroporidae;suborder=Astrocoeniina;order=Scleractinia;subclass=Hexacorallia;class=Anthozoa;phylum=Cnidaria;no rank=Eumetazoa;kingdom=Metazoa;no rank=Opisthokonta;superkingdom=Eukaryota;no rank=cellular organisms;no rank=root	385	46.23	7.44e-62	376	376	376	1488	735	75.8	51.2	NA	NA	NA	TRINITY_DN97999_c0_g2_i1;TRINITY_DN97999_c0_g2_i3	.;.	sigP:1^25^0.521^YES;sigP:1^25^0.519^YES
TRINITY_DN99107_c3_g2	TRINITY_DN99107_c3_g2_i1;TRINITY_DN99107_c3_g2_i2;TRINITY_DN99107_c3_g2_i3	3	1176070900 ; uncharacterized protein LOC110044150 [Orbicella faveolata] ; 48498 ; 957	-3.18	0	9.08	0	0	0.57	0.22	2.92	3.49	6.7	5.87	0	0	0.32	0.12	1.62	1.93	3.71	3.25	1806	TRINITY_DN99107_c3_g2_i2	gi|1176070900|ref|XP_020605335.1|	1176070900 ; uncharacterized protein LOC110044150 [Orbicella faveolata] ; 48498 ; 957	48498	species=Montastraea faveolata;genus=Montastraea;family=Montastraeidae;suborder=Faviina;order=Scleractinia;subclass=Hexacorallia;class=Anthozoa;phylum=Cnidaria;no rank=Eumetazoa;kingdom=Metazoa;no rank=Opisthokonta;superkingdom=Eukaryota;no rank=cellular organisms;no rank=root	222	70.72	7.63e-108	221	222	221	1957	957	34	23.1	NA	NA	NA	NA	NA	NA
TRINITY_DN104576_c3_g1	TRINITY_DN104576_c3_g1_i1;TRINITY_DN104576_c3_g1_i2;TRINITY_DN104576_c3_g1_i3	3	1176059050 ; ZP domain-containing protein-like [Orbicella faveolata] ; 48498 ; 366	-3.17	0	9.01	0	0	0.76	0.67	13.91	5.06	6.82	7.02	0	0	2.09	1.84	38.07	13.87	18.66	19.21	365	TRINITY_DN104576_c3_g1_i3	gi|1176059050|ref|XP_020615080.1|	1176059050 ; ZP domain-containing protein-like [Orbicella faveolata] ; 48498 ; 366	48498	species=Montastraea faveolata;genus=Montastraea;family=Montastraeidae;suborder=Faviina;order=Scleractinia;subclass=Hexacorallia;class=Anthozoa;phylum=Cnidaria;no rank=Eumetazoa;kingdom=Metazoa;no rank=Opisthokonta;superkingdom=Eukaryota;no rank=cellular organisms;no rank=root	120	60.83	9.09e-48	120	118	120	358	366	98.9	32.8	integral component of membrane;intrinsic component of membrane;membrane part;cellular_component;membrane	GO:0016021;GO:0031224;GO:0044425;GO:0005575;GO:0016020	15	TRINITY_DN104576_c3_g1_i3	PF00100.20^Zona_pellucida^Zona pellucida-like domain^12-118^E:9.3e-15	.
TRINITY_DN104810_c5_g4	TRINITY_DN104810_c5_g4_i1;TRINITY_DN104810_c5_g4_i2;TRINITY_DN104810_c5_g4_i3;TRINITY_DN104810_c5_g4_i4	4	1176110929 ; A disintegrin and metalloproteinase with thrombospondin motifs 6-like [Orbicella faveolata] ; 48498 ; 1033	-3.17	0	8.97	9.7	20.12	23.32	15.71	126.2	136.75	230.96	162.85	6.1	12.66	14.68	9.89	79.43	86.07	145.37	102.5	1589	TRINITY_DN104810_c5_g4_i1	gi|1176110929|ref|XP_020626451.1|	1176110929 ; A disintegrin and metalloproteinase with thrombospondin motifs 6-like [Orbicella faveolata] ; 48498 ; 1033	48498	species=Montastraea faveolata;genus=Montastraea;family=Montastraeidae;suborder=Faviina;order=Scleractinia;subclass=Hexacorallia;class=Anthozoa;phylum=Cnidaria;no rank=Eumetazoa;kingdom=Metazoa;no rank=Opisthokonta;superkingdom=Eukaryota;no rank=cellular organisms;no rank=root	1031	77.89	0	1031	1026	1031	4249	1033	72.4	99.8	proteinaceous extracellular matrix;extracellular matrix;extracellular region;cellular_component;extracellular region part;metalloendopeptidase activity;endopeptidase activity;peptidase activity, acting on L-amino acid peptides;peptidase activity;hydrolase activity;catalytic activity;molecular_function;metallopeptidase activity;zinc ion binding;transition metal ion binding;metal ion binding;cation…	GO:0005578;GO:0031012;GO:0005576;GO:0005575;GO:0044421;GO:0004222;GO:0004175;GO:0070011;GO:0008233;GO:0016787;GO:0003824;GO:0003674;GO:0008237;GO:0008270;GO:0046914;GO:0046872;GO:0043169;GO:0043167;GO:0005488;GO:0035904;GO:0060840;GO:0001568;GO:0044767;GO:0032502;GO:0008150;GO:0044699;GO:0048856;GO:0001944;GO:0048731;GO:0007275;GO:0044707;GO:0032501;GO:0072358;GO:0072359;GO:0003279;GO:0003205;GO:…	180	TRINITY_DN104810_c5_g4_i1;TRINITY_DN104810_c5_g4_i4	PF01562.16^Pep_M12B_propep^Reprolysin family propeptide^70-207^E:6.8e-32`PF01421.16^Reprolysin^Reprolysin (M12B) family zinc metalloprotease^261-471^E:7.8e-17`PF13688.3^Reprolysin_5^Metallo-peptidase family M12^263-443^E:2.4e-09`PF13582.3^Reprolysin_3^Metallo-peptidase family M12B Reprolysin-like^310-421^E:9e-08`PF00090.16^TSP_1^Thrombospondin type 1 domain^566-616^E:1.7e-12`PF05986.11^ADAM_space…	.;.
TRINITY_DN94940_c5_g1	TRINITY_DN94940_c5_g1_i1;TRINITY_DN94940_c5_g1_i2;TRINITY_DN94940_c5_g1_i3;TRINITY_DN94940_c5_g1_i4;TRINITY_DN94940_c5_g1_i5;TRINITY_DN94940_c5_g1_i6;TRINITY_DN94940_c5_g1_i7;TRINITY_DN94940_c5_g1_i8;TRINITY_DN94940_c5_g1_i9;TRINITY_DN94940_c5_g1_i10;TRINITY_DN94940_c5_g1_i11;TRINITY_DN94940_c5_g1_i12;TRINITY_DN94940_c5_g1_i13;TRINITY_DN94940_c5_g1_i14;TRINITY_DN94940_c5_g1_i15	15	1176117954 ; leucine-rich repeat extensin-like protein 3, partial [Orbicella faveolata] ; 48498 ; 518	-3.16	0	8.94	4.34	10.06	8.6	7.63	71.28	63.14	105.14	67.4	2.4	5.57	4.77	4.23	39.5	34.99	58.26	37.34	1805	TRINITY_DN94940_c5_g1_i8	gi|1176117954|ref|XP_020630164.1|	1176117954 ; leucine-rich repeat extensin-like protein 3, partial [Orbicella faveolata] ; 48498 ; 518	48498	species=Montastraea faveolata;genus=Montastraea;family=Montastraeidae;suborder=Faviina;order=Scleractinia;subclass=Hexacorallia;class=Anthozoa;phylum=Cnidaria;no rank=Eumetazoa;kingdom=Metazoa;no rank=Opisthokonta;superkingdom=Eukaryota;no rank=cellular organisms;no rank=root	270	72.96	1.48e-119	269	270	269	6316	518	12.8	51.9	extracellular region;cellular_component;heparin binding;anion binding;ion binding;binding;molecular_function;glycosaminoglycan binding;carbohydrate derivative binding;sulfur compound binding;acute-phase response;acute inflammatory response;inflammatory response;defense response;response to stress;response to stimulus;biological_process;cell adhesion;biological adhesion;regulation of cell shape;re…	GO:0005576;GO:0005575;GO:0008201;GO:0043168;GO:0043167;GO:0005488;GO:0003674;GO:0005539;GO:0097367;GO:1901681;GO:0006953;GO:0002526;GO:0006954;GO:0006952;GO:0006950;GO:0050896;GO:0008150;GO:0007155;GO:0022610;GO:0008360;GO:0065008;GO:0065007;GO:0022604;GO:0051128;GO:0050794;GO:0050789;GO:0009987;GO:0016043;GO:0071840;GO:0000902;GO:0032989;GO:0048869;GO:0044767;GO:0032502;GO:0044699;GO:0044763;GO:…	168	TRINITY_DN94940_c5_g1_i7;TRINITY_DN94940_c5_g1_i7;TRINITY_DN94940_c5_g1_i8;TRINITY_DN94940_c5_g1_i8;TRINITY_DN94940_c5_g1_i9;TRINITY_DN94940_c5_g1_i13;TRINITY_DN94940_c5_g1_i13;TRINITY_DN94940_c5_g1_i15	PF00040.16^fn2^Fibronectin type II domain^26-65^E:9.1e-17`PF00040.16^fn2^Fibronectin type II domain^81-120^E:1.7e-16;.;PF00040.16^fn2^Fibronectin type II domain^26-65^E:3.5e-16`PF00040.16^fn2^Fibronectin type II domain^81-120^E:6.5e-16;.;PF00040.16^fn2^Fibronectin type II domain^26-65^E:8.9e-17`PF00040.16^fn2^Fibronectin type II domain^81-120^E:1.7e-16;PF00040.16^fn2^Fibronectin type II domain^20…	sigP:1^18^0.591^YES;sigP:1^25^0.555^YES;sigP:1^18^0.591^YES;sigP:1^25^0.555^YES;sigP:1^18^0.591^YES;.;sigP:1^25^0.555^YES;sigP:1^18^0.591^YES
TRINITY_DN88166_c0_g4	TRINITY_DN88166_c0_g4_i1;TRINITY_DN88166_c0_g4_i2;TRINITY_DN88166_c0_g4_i3	3	1176086335 ; uncharacterized protein LOC110051728 [Orbicella faveolata] ; 48498 ; 824	-3.14	0	8.82	4.34	5.67	7.64	8.53	49.78	52.11	104.03	55.66	0.86	1.12	1.52	1.69	9.87	10.34	20.63	11.04	5042	TRINITY_DN88166_c0_g4_i3	gi|1176086335|ref|XP_020613450.1|	1176086335 ; uncharacterized protein LOC110051728 [Orbicella faveolata] ; 48498 ; 824	48498	species=Montastraea faveolata;genus=Montastraea;family=Montastraeidae;suborder=Faviina;order=Scleractinia;subclass=Hexacorallia;class=Anthozoa;phylum=Cnidaria;no rank=Eumetazoa;kingdom=Metazoa;no rank=Opisthokonta;superkingdom=Eukaryota;no rank=cellular organisms;no rank=root	591	40.78	8.17e-124	572	545	572	5075	824	32.2	69.4	extracellular exosome;extracellular vesicle;vesicle;membrane-bounded organelle;organelle;cellular_component;extracellular region;extracellular organelle;extracellular region part;Golgi membrane;bounding membrane of organelle;organelle membrane;organelle part;membrane;Golgi apparatus part;intracellular organelle part;intracellular organelle;intracellular;cell part;cell;intracellular part;Golgi app…	GO:0070062;GO:1903561;GO:0031982;GO:0043227;GO:0043226;GO:0005575;GO:0005576;GO:0043230;GO:0044421;GO:0000139;GO:0098588;GO:0031090;GO:0044422;GO:0016020;GO:0044431;GO:0044446;GO:0043229;GO:0005622;GO:0044464;GO:0005623;GO:0044424;GO:0005794;GO:0044444;GO:0005737;GO:0043231;GO:0012505;GO:0042803;GO:0046983;GO:0005515;GO:0005488;GO:0003674;GO:0042802;GO:0010634;GO:0010631;GO:0001667;GO:0016477;GO:…	342	TRINITY_DN88166_c0_g4_i2;TRINITY_DN88166_c0_g4_i3	PF00188.23^CAP^Cysteine-rich secretory protein family^572-688^E:5.4e-09;PF00188.23^CAP^Cysteine-rich secretory protein family^583-699^E:5.5e-09	sigP:1^33^0.656^YES;.
TRINITY_DN102154_c7_g3	TRINITY_DN102154_c7_g3_i1;TRINITY_DN102154_c7_g3_i2;TRINITY_DN102154_c7_g3_i3;TRINITY_DN102154_c7_g3_i4;TRINITY_DN102154_c7_g3_i5;TRINITY_DN102154_c7_g3_i6;TRINITY_DN102154_c7_g3_i7;TRINITY_DN102154_c7_g3_i8;TRINITY_DN102154_c7_g3_i9;TRINITY_DN102154_c7_g3_i10	10	1176071198 ; xaa-Pro aminopeptidase 1-like [Orbicella faveolata] ; 48498 ; 661	-3.14	0	8.82	1.79	2.01	2.68	1.57	21.85	21.16	18.44	25.76	1.34	1.51	2.01	1.18	16.45	15.93	13.88	19.39	1329	TRINITY_DN102154_c7_g3_i1	gi|1176071198|ref|XP_020605496.1|	1176071198 ; xaa-Pro aminopeptidase 1-like [Orbicella faveolata] ; 48498 ; 661	48498	species=Montastraea faveolata;genus=Montastraea;family=Montastraeidae;suborder=Faviina;order=Scleractinia;subclass=Hexacorallia;class=Anthozoa;phylum=Cnidaria;no rank=Eumetazoa;kingdom=Metazoa;no rank=Opisthokonta;superkingdom=Eukaryota;no rank=cellular organisms;no rank=root	173	62.43	1.69e-64	172	173	172	2837	661	18.3	26	cytosol;cytoplasm;intracellular part;cell part;cellular_component;cell;intracellular;cytoplasmic part;nucleus;intracellular membrane-bounded organelle;membrane-bounded organelle;organelle;intracellular organelle;aminopeptidase activity;exopeptidase activity;peptidase activity, acting on L-amino acid peptides;peptidase activity;hydrolase activity;catalytic activity;molecular_function;metal ion bin…	GO:0005829;GO:0005737;GO:0044424;GO:0044464;GO:0005575;GO:0005623;GO:0005622;GO:0044444;GO:0005634;GO:0043231;GO:0043227;GO:0043226;GO:0043229;GO:0004177;GO:0008238;GO:0070011;GO:0008233;GO:0016787;GO:0003824;GO:0003674;GO:0046872;GO:0043169;GO:0043167;GO:0005488;GO:0008237;GO:0034396;GO:0000122;GO:0006357;GO:0006355;GO:2000112;GO:0034645;GO:0044249;GO:0009058;GO:0008152;GO:0008150;GO:0044237;GO:…	561	TRINITY_DN102154_c7_g3_i1;TRINITY_DN102154_c7_g3_i1;TRINITY_DN102154_c7_g3_i7;TRINITY_DN102154_c7_g3_i9;TRINITY_DN102154_c7_g3_i10	PF16189.2^Creatinase_N_2^Creatinase/Prolidase N-terminal domain^29-172^E:5.6e-37;PF01321.15^Creatinase_N^Creatinase/Prolidase N-terminal domain^57-153^E:1.3e-08;PF01321.15^Creatinase_N^Creatinase/Prolidase N-terminal domain^57-192^E:4.9e-13`PF16189.2^Creatinase_N_2^Creatinase/Prolidase N-terminal domain^205-369^E:1.4e-41;PF01321.15^Creatinase_N^Creatinase/Prolidase N-terminal domain^57-192^E:3.7e…	.;sigP:1^18^0.848^YES;sigP:1^18^0.848^YES;sigP:1^18^0.848^YES;sigP:1^18^0.848^YES
TRINITY_DN101595_c1_g1	TRINITY_DN101595_c1_g1_i1;TRINITY_DN101595_c1_g1_i2;TRINITY_DN101595_c1_g1_i3;TRINITY_DN101595_c1_g1_i4;TRINITY_DN101595_c1_g1_i5;TRINITY_DN101595_c1_g1_i6;TRINITY_DN101595_c1_g1_i7;TRINITY_DN101595_c1_g1_i8;TRINITY_DN101595_c1_g1_i9	9	1005445906 ; PREDICTED: uncharacterized protein LOC107339474 [Acropora digitifera] ; 70779 ; 1012	-3.14	0	8.82	1.02	1.1	0.96	0.22	10.28	10.02	9.94	11.39	1.04	1.12	0.97	0.23	10.47	10.2	10.13	11.59	982	TRINITY_DN101595_c1_g1_i1	gi|1005445906|ref|XP_015760253.1|	1005445906 ; PREDICTED: uncharacterized protein LOC107339474 [Acropora digitifera] ; 70779 ; 1012	70779	species=Acropora digitifera;genus=Acropora;family=Acroporidae;suborder=Astrocoeniina;order=Scleractinia;subclass=Hexacorallia;class=Anthozoa;phylum=Cnidaria;no rank=Eumetazoa;kingdom=Metazoa;no rank=Opisthokonta;superkingdom=Eukaryota;no rank=cellular organisms;no rank=root	168	77.98	1.78e-74	168	165	168	1702	1012	29.1	16.6	NA	NA	NA	NA	NA	NA
TRINITY_DN91698_c2_g3	TRINITY_DN91698_c2_g3_i1;TRINITY_DN91698_c2_g3_i2;TRINITY_DN91698_c2_g3_i3;TRINITY_DN91698_c2_g3_i4;TRINITY_DN91698_c2_g3_i5;TRINITY_DN91698_c2_g3_i6;TRINITY_DN91698_c2_g3_i7;TRINITY_DN91698_c2_g3_i8	8	1176079837 ; mannan-binding lectin serine protease 1-like isoform X2 [Orbicella faveolata] ; 48498 ; 439	-3.12	0	8.71	7.14	8.6	3.82	0.67	31.32	145.53	31.06	35.19	6.98	8.39	3.73	0.66	30.58	142.1	30.33	34.36	1024	TRINITY_DN91698_c2_g3_i5	gi|1176079837|ref|XP_020610008.1|	1176079837 ; mannan-binding lectin serine protease 1-like isoform X2 [Orbicella faveolata] ; 48498 ; 439	48498	species=Montastraea faveolata;genus=Montastraea;family=Montastraeidae;suborder=Faviina;order=Scleractinia;subclass=Hexacorallia;class=Anthozoa;phylum=Cnidaria;no rank=Eumetazoa;kingdom=Metazoa;no rank=Opisthokonta;superkingdom=Eukaryota;no rank=cellular organisms;no rank=root	212;123	35.849;40.65	2.43e-28;1.16e-14	296	211	296	1049	439	60.3	67.4	extracellular region;cellular_component;serine-type endopeptidase activity;endopeptidase activity;peptidase activity, acting on L-amino acid peptides;peptidase activity;hydrolase activity;catalytic activity;molecular_function;serine-type peptidase activity;serine hydrolase activity	GO:0005576;GO:0005575;GO:0004252;GO:0004175;GO:0070011;GO:0008233;GO:0016787;GO:0003824;GO:0003674;GO:0008236;GO:0017171	22	TRINITY_DN91698_c2_g3_i1;TRINITY_DN91698_c2_g3_i3;TRINITY_DN91698_c2_g3_i5;TRINITY_DN91698_c2_g3_i7	PF00431.17^CUB^CUB domain^2-86^E:1.6e-14`PF00431.17^CUB^CUB domain^114-217^E:7.9e-18;PF00431.17^CUB^CUB domain^2-86^E:1e-15;PF00431.17^CUB^CUB domain^2-87^E:3.5e-10;PF00431.17^CUB^CUB domain^2-87^E:3.5e-10	.;.;.;.
TRINITY_DN90826_c0_g2	TRINITY_DN90826_c0_g2_i1;TRINITY_DN90826_c0_g2_i2;TRINITY_DN90826_c0_g2_i3;TRINITY_DN90826_c0_g2_i4;TRINITY_DN90826_c0_g2_i5	5	1176085825 ; uncharacterized protein LOC110051495 [Orbicella faveolata] ; 48498 ; 902	-3.12	0	8.7	0	0	0.19	0	5.84	1.01	5.59	1.61	0	0	0.13	0	4.04	0.7	3.86	1.11	1446	TRINITY_DN90826_c0_g2_i1	gi|1176085825|ref|XP_020613180.1|	1176085825 ; uncharacterized protein LOC110051495 [Orbicella faveolata] ; 48498 ; 902	48498	species=Montastraea faveolata;genus=Montastraea;family=Montastraeidae;suborder=Faviina;order=Scleractinia;subclass=Hexacorallia;class=Anthozoa;phylum=Cnidaria;no rank=Eumetazoa;kingdom=Metazoa;no rank=Opisthokonta;superkingdom=Eukaryota;no rank=cellular organisms;no rank=root	682;253;115;119;58	56.012;48.221;46.087;43.697;51.724	0.0;2.03e-56;1.08e-20;3.59e-20;6.63e-06	870	705	870	2961	902	71.4	96.5	basement membrane;proteinaceous extracellular matrix;extracellular matrix;extracellular region;cellular_component;extracellular region part;extracellular matrix component;cell cortex;cell periphery;cell part;cell;cytoplasmic region;cytoplasm;intracellular part;intracellular;cytoplasmic part;cell junction;extracellular exosome;extracellular vesicle;vesicle;membrane-bounded organelle;organelle;extr…	GO:0005604;GO:0005578;GO:0031012;GO:0005576;GO:0005575;GO:0044421;GO:0044420;GO:0005938;GO:0071944;GO:0044464;GO:0005623;GO:0099568;GO:0005737;GO:0044424;GO:0005622;GO:0044444;GO:0030054;GO:0070062;GO:1903561;GO:0031982;GO:0043227;GO:0043226;GO:0043230;GO:0005509;GO:0046872;GO:0043169;GO:0043167;GO:0005488;GO:0003674;GO:0050896;GO:0008150;GO:0007601;GO:0050953;GO:0007600;GO:0050877;GO:0003008;GO:…	220	TRINITY_DN90826_c0_g2_i1;TRINITY_DN90826_c0_g2_i2;TRINITY_DN90826_c0_g2_i2;TRINITY_DN90826_c0_g2_i3;TRINITY_DN90826_c0_g2_i5	PF00090.16^TSP_1^Thrombospondin type 1 domain^137-186^E:6e-07`PF00090.16^TSP_1^Thrombospondin type 1 domain^195-245^E:1.9e-09`PF00090.16^TSP_1^Thrombospondin type 1 domain^254-304^E:4.8e-09`PF00090.16^TSP_1^Thrombospondin type 1 domain^312-362^E:1.4e-10`PF00264.17^Tyrosinase^Common central domain of tyrosinase^423-608^E:3.6e-27;PF00264.17^Tyrosinase^Common central domain of tyrosinase^45-222^E:2.…	sigP:1^25^0.565^YES;.;.;.;.
TRINITY_DN100244_c1_g3	TRINITY_DN100244_c1_g3_i1;TRINITY_DN100244_c1_g3_i2;TRINITY_DN100244_c1_g3_i3;TRINITY_DN100244_c1_g3_i4;TRINITY_DN100244_c1_g3_i5;TRINITY_DN100244_c1_g3_i6;TRINITY_DN100244_c1_g3_i7;TRINITY_DN100244_c1_g3_i8	8	1176107229 ; A disintegrin and metalloproteinase with thrombospondin motifs 6-like [Orbicella faveolata] ; 48498 ; 1480	-3.11	0	8.66	1.28	2.38	2.68	1.35	18.93	17	22.91	23.81	0.39	0.73	0.82	0.41	5.78	5.19	7	7.27	3274	TRINITY_DN100244_c1_g3_i6	gi|1176107229|ref|XP_020624510.1|	1176107229 ; A disintegrin and metalloproteinase with thrombospondin motifs 6-like [Orbicella faveolata] ; 48498 ; 1480	48498	species=Montastraea faveolata;genus=Montastraea;family=Montastraeidae;suborder=Faviina;order=Scleractinia;subclass=Hexacorallia;class=Anthozoa;phylum=Cnidaria;no rank=Eumetazoa;kingdom=Metazoa;no rank=Opisthokonta;superkingdom=Eukaryota;no rank=cellular organisms;no rank=root	545	79.63	0	545	544	545	4803	1480	34	36.8	proteinaceous extracellular matrix;extracellular matrix;extracellular region;cellular_component;extracellular region part;metalloendopeptidase activity;endopeptidase activity;peptidase activity, acting on L-amino acid peptides;peptidase activity;hydrolase activity;catalytic activity;molecular_function;metallopeptidase activity;zinc ion binding;transition metal ion binding;metal ion binding;cation…	GO:0005578;GO:0031012;GO:0005576;GO:0005575;GO:0044421;GO:0004222;GO:0004175;GO:0070011;GO:0008233;GO:0016787;GO:0003824;GO:0003674;GO:0008237;GO:0008270;GO:0046914;GO:0046872;GO:0043169;GO:0043167;GO:0005488;GO:0001654;GO:0007423;GO:0044767;GO:0032502;GO:0008150;GO:0044699;GO:0048513;GO:0048731;GO:0007275;GO:0044707;GO:0032501;GO:0048856;GO:0090331;GO:0034111;GO:0034110;GO:0022407;GO:0016337;GO:…	1007	TRINITY_DN100244_c1_g3_i1;TRINITY_DN100244_c1_g3_i2;TRINITY_DN100244_c1_g3_i2;TRINITY_DN100244_c1_g3_i3;TRINITY_DN100244_c1_g3_i4;TRINITY_DN100244_c1_g3_i4;TRINITY_DN100244_c1_g3_i5;TRINITY_DN100244_c1_g3_i6;TRINITY_DN100244_c1_g3_i6;TRINITY_DN100244_c1_g3_i7;TRINITY_DN100244_c1_g3_i8	PF01562.16^Pep_M12B_propep^Reprolysin family propeptide^61-202^E:1.4e-40`PF01421.16^Reprolysin^Reprolysin (M12B) family zinc metalloprotease^258-464^E:6.3e-18`PF13688.3^Reprolysin_5^Metallo-peptidase family M12^260-420^E:2.7e-08`PF13582.3^Reprolysin_3^Metallo-peptidase family M12B Reprolysin-like^288-416^E:1.4e-05`PF00090.16^TSP_1^Thrombospondin type 1 domain^561-614^E:3.2e-10`PF00090.16^TSP_1^Th…	sigP:1^27^0.463^YES;sigP:1^27^0.463^YES;.;.;.;.;.;sigP:1^27^0.463^YES;.;sigP:1^27^0.463^YES;.
TRINITY_DN99442_c3_g1	TRINITY_DN99442_c3_g1_i1;TRINITY_DN99442_c3_g1_i2;TRINITY_DN99442_c3_g1_i3;TRINITY_DN99442_c3_g1_i4;TRINITY_DN99442_c3_g1_i5;TRINITY_DN99442_c3_g1_i6;TRINITY_DN99442_c3_g1_i7;TRINITY_DN99442_c3_g1_i8;TRINITY_DN99442_c3_g1_i9;TRINITY_DN99442_c3_g1_i10;TRINITY_DN99442_c3_g1_i11;TRINITY_DN99442_c3_g1_i12;TRINITY_DN99442_c3_g1_i13;TRINITY_DN99442_c3_g1_i14	14	1176089227 ; uncharacterized protein LOC110053132 isoform X2 [Orbicella faveolata] ; 48498 ; 664	-3.11	0	8.65	14.29	5.67	5.54	7.86	93.13	153.75	72.85	42.9	10.53	4.18	4.08	5.79	68.62	113.29	53.68	31.61	1357	TRINITY_DN99442_c3_g1_i12	gi|1176089227|ref|XP_020614979.1|	1176089227 ; uncharacterized protein LOC110053132 isoform X2 [Orbicella faveolata] ; 48498 ; 664	48498	species=Montastraea faveolata;genus=Montastraea;family=Montastraeidae;suborder=Faviina;order=Scleractinia;subclass=Hexacorallia;class=Anthozoa;phylum=Cnidaria;no rank=Eumetazoa;kingdom=Metazoa;no rank=Opisthokonta;superkingdom=Eukaryota;no rank=cellular organisms;no rank=root	378	36.24	1.17e-53	360	347	360	2634	664	39.5	54.2	NA	NA	NA	NA	NA	NA
TRINITY_DN88961_c3_g1	TRINITY_DN88961_c3_g1_i1;TRINITY_DN88961_c3_g1_i2;TRINITY_DN88961_c3_g1_i3;TRINITY_DN88961_c3_g1_i4;TRINITY_DN88961_c3_g1_i5;TRINITY_DN88961_c3_g1_i6;TRINITY_DN88961_c3_g1_i7;TRINITY_DN88961_c3_g1_i8;TRINITY_DN88961_c3_g1_i9;TRINITY_DN88961_c3_g1_i10;TRINITY_DN88961_c3_g1_i11;TRINITY_DN88961_c3_g1_i12;TRINITY_DN88961_c3_g1_i13;TRINITY_DN88961_c3_g1_i14;TRINITY_DN88961_c3_g1_i15;TRINITY_DN88961_c3…	17	1176122568 ; perlucin-like protein [Orbicella faveolata] ; 48498 ; 168	-3.09	0	8.52	3.06	2.38	4.97	1.35	64.03	39.06	16.31	22.54	8.28	6.43	13.44	3.64	173.15	105.61	44.11	60.95	370	TRINITY_DN88961_c3_g1_i6	gi|1176122568|ref|XP_020632617.1|	1176122568 ; perlucin-like protein [Orbicella faveolata] ; 48498 ; 168	48498	species=Montastraea faveolata;genus=Montastraea;family=Montastraeidae;suborder=Faviina;order=Scleractinia;subclass=Hexacorallia;class=Anthozoa;phylum=Cnidaria;no rank=Eumetazoa;kingdom=Metazoa;no rank=Opisthokonta;superkingdom=Eukaryota;no rank=cellular organisms;no rank=root	171	69.01	8.2e-78	168	167	168	1453	168	34.5	100	extracellular region;cellular_component;carbohydrate binding;binding;molecular_function	GO:0005576;GO:0005575;GO:0030246;GO:0005488;GO:0003674	17	TRINITY_DN88961_c3_g1_i3;TRINITY_DN88961_c3_g1_i6;TRINITY_DN88961_c3_g1_i7;TRINITY_DN88961_c3_g1_i14	PF00059.18^Lectin_C^Lectin C-type domain^59-122^E:9.4e-07;PF00059.18^Lectin_C^Lectin C-type domain^43-154^E:3.9e-12;PF00059.18^Lectin_C^Lectin C-type domain^25-137^E:7.1e-13;PF00059.18^Lectin_C^Lectin C-type domain^59-170^E:5.2e-12	.;sigP:1^22^0.789^YES;.;.
TRINITY_DN99191_c2_g1	TRINITY_DN99191_c2_g1_i1;TRINITY_DN99191_c2_g1_i2	2	1005467706 ; PREDICTED: vegetative cell wall protein gp1-like [Acropora digitifera] ; 70779 ; 412	-3.09	0	8.51	5.87	18.65	17.77	10.32	109.02	110.19	161.35	97.3	2.45	7.79	7.42	4.31	45.52	46.01	67.37	40.63	2395	TRINITY_DN99191_c2_g1_i2	gi|1005467706|ref|XP_015770763.1|	1005467706 ; PREDICTED: vegetative cell wall protein gp1-like [Acropora digitifera] ; 70779 ; 412	70779	species=Acropora digitifera;genus=Acropora;family=Acroporidae;suborder=Astrocoeniina;order=Scleractinia;subclass=Hexacorallia;class=Anthozoa;phylum=Cnidaria;no rank=Eumetazoa;kingdom=Metazoa;no rank=Opisthokonta;superkingdom=Eukaryota;no rank=cellular organisms;no rank=root	405	59.01	5.42e-106	390	382	390	2395	412	47.8	94.7	NA	NA	NA	TRINITY_DN99191_c2_g1_i2	.	sigP:1^20^0.607^YES
TRINITY_DN97409_c5_g6	TRINITY_DN97409_c5_g6_i1;TRINITY_DN97409_c5_g6_i2;TRINITY_DN97409_c5_g6_i3;TRINITY_DN97409_c5_g6_i4	4	1176122536 ; basic phospholipase A2 Cdr-13-like [Orbicella faveolata] ; 48498 ; 149	-3.08	0	8.47	0.26	0.55	0.38	0	38.09	33.43	1.9	8.05	0.32	0.69	0.48	0	48.06	42.17	2.4	10.16	793	TRINITY_DN97409_c5_g6_i2	gi|1176122536|ref|XP_020632601.1|	1176122536 ; basic phospholipase A2 Cdr-13-like [Orbicella faveolata] ; 48498 ; 149	48498	species=Montastraea faveolata;genus=Montastraea;family=Montastraeidae;suborder=Faviina;order=Scleractinia;subclass=Hexacorallia;class=Anthozoa;phylum=Cnidaria;no rank=Eumetazoa;kingdom=Metazoa;no rank=Opisthokonta;superkingdom=Eukaryota;no rank=cellular organisms;no rank=root	136	50	5.78e-33	134	128	134	797	149	48.2	89.9	extracellular region;cellular_component;nematocyst;cell cortex part;cytoplasmic part;cytoplasm;intracellular part;cell part;cell;intracellular;cell cortex;cell periphery;cytoplasmic region;intracellular non-membrane-bounded organelle;intracellular organelle;organelle;non-membrane-bounded organelle;calcium ion binding;metal ion binding;cation binding;ion binding;binding;molecular_function;phosphol…	GO:0005576;GO:0005575;GO:0042151;GO:0044448;GO:0044444;GO:0005737;GO:0044424;GO:0044464;GO:0005623;GO:0005622;GO:0005938;GO:0071944;GO:0099568;GO:0043232;GO:0043229;GO:0043226;GO:0043228;GO:0005509;GO:0046872;GO:0043169;GO:0043167;GO:0005488;GO:0003674;GO:0004623;GO:0052689;GO:0016788;GO:0016787;GO:0003824;GO:0004620;GO:0016298;GO:0016042;GO:1901575;GO:0071704;GO:0008152;GO:0008150;GO:0009056;GO:…	58	TRINITY_DN97409_c5_g6_i1;TRINITY_DN97409_c5_g6_i2;TRINITY_DN97409_c5_g6_i4	PF00068.16^Phospholip_A2_1^Phospholipase A2^3-88^E:3.1e-08;PF00068.16^Phospholip_A2_1^Phospholipase A2^52-169^E:9.4e-18;PF00068.16^Phospholip_A2_1^Phospholipase A2^2-90^E:3.4e-08	.;sigP:1^20^0.781^YES;.
TRINITY_DN87008_c3_g1	TRINITY_DN87008_c3_g1_i1;TRINITY_DN87008_c3_g1_i2;TRINITY_DN87008_c3_g1_i3;TRINITY_DN87008_c3_g1_i4;TRINITY_DN87008_c3_g1_i5	5	1176103092 ; uncharacterized protein LOC110059938 [Orbicella faveolata] ; 48498 ; 274	-3.07	0	8.41	4.59	2.74	8.22	2.69	57.14	20.82	65.7	29.56	14.97	8.94	26.79	8.78	186.26	67.88	214.17	96.35	307	TRINITY_DN87008_c3_g1_i3	gi|1176103092|ref|XP_020622311.1|	1176103092 ; uncharacterized protein LOC110059938 [Orbicella faveolata] ; 48498 ; 274	48498	species=Montastraea faveolata;genus=Montastraea;family=Montastraeidae;suborder=Faviina;order=Scleractinia;subclass=Hexacorallia;class=Anthozoa;phylum=Cnidaria;no rank=Eumetazoa;kingdom=Metazoa;no rank=Opisthokonta;superkingdom=Eukaryota;no rank=cellular organisms;no rank=root	275	65.46	5.37e-127	274	275	274	1541	274	53.5	100	NA	NA	NA	TRINITY_DN87008_c3_g1_i3;TRINITY_DN87008_c3_g1_i5	PF16977.2^ApeC^C-terminal domain of apextrin^172-227^E:4.4e-06;PF16977.2^ApeC^C-terminal domain of apextrin^23-56^E:2.2e-06	sigP:1^21^0.806^YES;.
TRINITY_DN100479_c5_g2	TRINITY_DN100479_c5_g2_i1;TRINITY_DN100479_c5_g2_i2	2	1005426980 ; PREDICTED: polycystic kidney disease protein 1-like 2 [Acropora digitifera] ; 70779 ; 1770	-3.07	0	8.4	1.28	0.55	2.1	0.22	7.24	15.08	21.57	6.33	0.32	0.14	0.53	0.06	1.82	3.8	5.43	1.59	3972	TRINITY_DN100479_c5_g2_i2	gi|1005426980|ref|XP_015751285.1|	1005426980 ; PREDICTED: polycystic kidney disease protein 1-like 2 [Acropora digitifera] ; 70779 ; 1770	70779	species=Acropora digitifera;genus=Acropora;family=Acroporidae;suborder=Astrocoeniina;order=Scleractinia;subclass=Hexacorallia;class=Anthozoa;phylum=Cnidaria;no rank=Eumetazoa;kingdom=Metazoa;no rank=Opisthokonta;superkingdom=Eukaryota;no rank=cellular organisms;no rank=root	184	48.91	1.87e-42	176	171	176	4093	1770	12.5	9.9	membrane;cellular_component	GO:0016020;GO:0005575	2	TRINITY_DN100479_c5_g2_i2	PF01825.18^GPS^GPCR proteolysis site, GPS, motif^150-168^E:0.00017	.
TRINITY_DN100546_c3_g1	TRINITY_DN100546_c3_g1_i1	1	1176108553 ; uncharacterized protein LOC110062616 [Orbicella faveolata] ; 48498 ; 981	-3.07	0	8.39	0.77	0.91	0.76	0	14.49	7.43	6.37	7.94	0.2	0.24	0.2	0	3.8	1.95	1.67	2.08	3813	TRINITY_DN100546_c3_g1_i1	gi|1176108553|ref|XP_020625217.1|	1176108553 ; uncharacterized protein LOC110062616 [Orbicella faveolata] ; 48498 ; 981	48498	species=Montastraea faveolata;genus=Montastraea;family=Montastraeidae;suborder=Faviina;order=Scleractinia;subclass=Hexacorallia;class=Anthozoa;phylum=Cnidaria;no rank=Eumetazoa;kingdom=Metazoa;no rank=Opisthokonta;superkingdom=Eukaryota;no rank=cellular organisms;no rank=root	1055	44.46	0	981	994	981	3813	981	78.2	100	integral component of membrane;intrinsic component of membrane;membrane part;cellular_component;membrane;plasma membrane;cell part;cell;cell periphery;carbohydrate binding;binding;molecular_function;adaptive immune response;immune response;response to stimulus;biological_process;immune system process;innate immune response;defense response;response to stress;stimulatory C-type lectin receptor sig…	GO:0016021;GO:0031224;GO:0044425;GO:0005575;GO:0016020;GO:0005886;GO:0044464;GO:0005623;GO:0071944;GO:0030246;GO:0005488;GO:0003674;GO:0002250;GO:0006955;GO:0050896;GO:0008150;GO:0002376;GO:0045087;GO:0006952;GO:0006950;GO:0002223;GO:0002220;GO:0002429;GO:0002757;GO:0002253;GO:0050778;GO:0048584;GO:0048518;GO:0050789;GO:0065007;GO:0048583;GO:0050776;GO:0002682;GO:0002684;GO:0002764;GO:0007165;GO:…	69	TRINITY_DN100546_c3_g1_i1	PF00059.18^Lectin_C^Lectin C-type domain^682-781^E:4.6e-12`PF00657.19^Lipase_GDSL^GDSL-like Lipase/Acylhydrolase^791-985^E:2e-09`PF13472.3^Lipase_GDSL_2^GDSL-like Lipase/Acylhydrolase family^793-981^E:4e-12	sigP:1^22^0.876^YES
TRINITY_DN94153_c2_g2	TRINITY_DN94153_c2_g2_i1;TRINITY_DN94153_c2_g2_i2;TRINITY_DN94153_c2_g2_i3;TRINITY_DN94153_c2_g2_i4;TRINITY_DN94153_c2_g2_i5;TRINITY_DN94153_c2_g2_i6;TRINITY_DN94153_c2_g2_i7;TRINITY_DN94153_c2_g2_i8;TRINITY_DN94153_c2_g2_i9	9	1005434749 ; PREDICTED: uncharacterized protein LOC107334449 [Acropora digitifera] ; 70779 ; 801	-3.06	0	8.35	16.33	26.7	29.24	12.34	162.31	174.46	280.35	126.4	7.33	11.98	13.12	5.54	72.82	78.28	125.78	56.71	2229	TRINITY_DN94153_c2_g2_i4	gi|1005434749|ref|XP_015754875.1|	1005434749 ; PREDICTED: uncharacterized protein LOC107334449 [Acropora digitifera] ; 70779 ; 801	70779	species=Acropora digitifera;genus=Acropora;family=Acroporidae;suborder=Astrocoeniina;order=Scleractinia;subclass=Hexacorallia;class=Anthozoa;phylum=Cnidaria;no rank=Eumetazoa;kingdom=Metazoa;no rank=Opisthokonta;superkingdom=Eukaryota;no rank=cellular organisms;no rank=root	230;212	96.957;54.717	1.34e-160;2.67e-73	440	230	440	3314	801	20.8	54.9	integral component of membrane;intrinsic component of membrane;membrane part;cellular_component;membrane;carbohydrate binding;binding;molecular_function;G-protein coupled receptor activity;transmembrane signaling receptor activity;signaling receptor activity;receptor activity;molecular transducer activity;signal transducer activity;transmembrane receptor activity;cell surface receptor signaling p…	GO:0016021;GO:0031224;GO:0044425;GO:0005575;GO:0016020;GO:0030246;GO:0005488;GO:0003674;GO:0004930;GO:0004888;GO:0038023;GO:0004872;GO:0060089;GO:0004871;GO:0099600;GO:0007166;GO:0007165;GO:0009987;GO:0008150;GO:0051716;GO:0050896;GO:0044700;GO:0044699;GO:0023052;GO:0007154;GO:0050794;GO:0050789;GO:0065007;GO:0051965;GO:0051962;GO:0051094;GO:0032502;GO:0048518;GO:0050793;GO:0051960;GO:0007399;GO:…	316	TRINITY_DN94153_c2_g2_i1;TRINITY_DN94153_c2_g2_i2;TRINITY_DN94153_c2_g2_i3;TRINITY_DN94153_c2_g2_i4;TRINITY_DN94153_c2_g2_i5;TRINITY_DN94153_c2_g2_i6;TRINITY_DN94153_c2_g2_i8;TRINITY_DN94153_c2_g2_i9	PF02140.15^Gal_Lectin^Galactose binding lectin domain^9-90^E:1.4e-17;PF02140.15^Gal_Lectin^Galactose binding lectin domain^9-90^E:1.4e-17;PF02140.15^Gal_Lectin^Galactose binding lectin domain^56-141^E:1.5e-16`PF02140.15^Gal_Lectin^Galactose binding lectin domain^158-239^E:2.5e-17;PF02140.15^Gal_Lectin^Galactose binding lectin domain^56-141^E:5.1e-17`PF02140.15^Gal_Lectin^Galactose binding lectin …	.;.;sigP:1^20^0.721^YES;sigP:1^20^0.721^YES;sigP:1^20^0.721^YES;sigP:1^20^0.721^YES;.;.
TRINITY_DN94591_c3_g2	TRINITY_DN94591_c3_g2_i1;TRINITY_DN94591_c3_g2_i2;TRINITY_DN94591_c3_g2_i3	3	1005483022 ; PREDICTED: uncharacterized protein LOC107356071 isoform X1 [Acropora digitifera] ; 70779 ; 137	-3.04	0	8.25	6.63	11.89	9.17	6.73	44.4	95.67	121.57	59.46	6.04	10.82	8.35	6.13	40.42	87.09	110.66	54.13	1099	TRINITY_DN94591_c3_g2_i3	gi|1005483022|ref|XP_015778200.1|	1005483022 ; PREDICTED: uncharacterized protein LOC107356071 isoform X1 [Acropora digitifera] ; 70779 ; 137	70779	species=Acropora digitifera;genus=Acropora;family=Acroporidae;suborder=Astrocoeniina;order=Scleractinia;subclass=Hexacorallia;class=Anthozoa;phylum=Cnidaria;no rank=Eumetazoa;kingdom=Metazoa;no rank=Opisthokonta;superkingdom=Eukaryota;no rank=cellular organisms;no rank=root	129	48.06	7.62e-35	129	119	129	2254	137	15.8	94.2	NA	NA	NA	TRINITY_DN94591_c3_g2_i3	.	sigP:1^20^0.817^YES
TRINITY_DN88554_c5_g1	TRINITY_DN88554_c5_g1_i1	1	1176117932 ; fibroin heavy chain-like [Orbicella faveolata] ; 48498 ; 596	-3.04	0	8.24	0.26	1.28	0.19	0.67	9.7	5.74	9.5	10.93	0.19	0.97	0.15	0.51	7.38	4.37	7.22	8.31	1315	TRINITY_DN88554_c5_g1_i1	gi|1176117932|ref|XP_020630152.1|	1176117932 ; fibroin heavy chain-like [Orbicella faveolata] ; 48498 ; 596	48498	species=Montastraea faveolata;genus=Montastraea;family=Montastraeidae;suborder=Faviina;order=Scleractinia;subclass=Hexacorallia;class=Anthozoa;phylum=Cnidaria;no rank=Eumetazoa;kingdom=Metazoa;no rank=Opisthokonta;superkingdom=Eukaryota;no rank=cellular organisms;no rank=root	166	74.1	3.21e-49	163	161	163	1315	596	36.7	27.3	NA	NA	NA	TRINITY_DN88554_c5_g1_i1	.	sigP:1^22^0.889^YES
TRINITY_DN94466_c5_g2	TRINITY_DN94466_c5_g2_i1	1	1176081692 ; bromodomain adjacent to zinc finger domain protein 2B-like [Orbicella faveolata] ; 48498 ; 820	-3.03	0	8.15	2.3	5.12	6.31	3.59	38.33	35.57	49.61	34.85	0.65	1.46	1.8	1.02	10.92	10.13	14.13	9.93	3510	TRINITY_DN94466_c5_g2_i1	gi|1176081692|ref|XP_020610972.1|	1176081692 ; bromodomain adjacent to zinc finger domain protein 2B-like [Orbicella faveolata] ; 48498 ; 820	48498	species=Montastraea faveolata;genus=Montastraea;family=Montastraeidae;suborder=Faviina;order=Scleractinia;subclass=Hexacorallia;class=Anthozoa;phylum=Cnidaria;no rank=Eumetazoa;kingdom=Metazoa;no rank=Opisthokonta;superkingdom=Eukaryota;no rank=cellular organisms;no rank=root	832	54.69	0	809	799	809	3510	820	68.3	98.7	NA	NA	NA	TRINITY_DN94466_c5_g2_i1	.	sigP:1^17^0.869^YES
TRINITY_DN84586_c0_g1	TRINITY_DN84586_c0_g1_i1;TRINITY_DN84586_c0_g1_i2;TRINITY_DN84586_c0_g1_i3;TRINITY_DN84586_c0_g1_i4	4	1176071040 ; uncharacterized protein LOC110044231 [Orbicella faveolata] ; 48498 ; 781	-3.01	0	8.05	0.51	0.55	0.38	0.22	6.89	6.64	5.03	4.83	0.26	0.28	0.2	0.12	3.54	3.41	2.59	2.48	1945	TRINITY_DN84586_c0_g1_i3	gi|1176071040|ref|XP_020605410.1|	1176071040 ; uncharacterized protein LOC110044231 [Orbicella faveolata] ; 48498 ; 781	48498	species=Montastraea faveolata;genus=Montastraea;family=Montastraeidae;suborder=Faviina;order=Scleractinia;subclass=Hexacorallia;class=Anthozoa;phylum=Cnidaria;no rank=Eumetazoa;kingdom=Metazoa;no rank=Opisthokonta;superkingdom=Eukaryota;no rank=cellular organisms;no rank=root	455;319	64.835;63.95	0.0;6.45e-128	769	436	769	2207	781	59.3	98.5	nucleus;intracellular membrane-bounded organelle;membrane-bounded organelle;organelle;cellular_component;intracellular organelle;intracellular;cell part;cell;intracellular part;core promoter proximal region sequence-specific DNA binding;core promoter proximal region DNA binding;transcription regulatory region DNA binding;regulatory region DNA binding;regulatory region nucleic acid binding;nucleic…	GO:0005634;GO:0043231;GO:0043227;GO:0043226;GO:0005575;GO:0043229;GO:0005622;GO:0044464;GO:0005623;GO:0044424;GO:0000987;GO:0001159;GO:0044212;GO:0000975;GO:0001067;GO:0003676;GO:1901363;GO:0005488;GO:0003674;GO:0097159;GO:0003677;GO:0000976;GO:1990837;GO:0043565;GO:0003690;GO:0046872;GO:0043169;GO:0043167;GO:0042803;GO:0046983;GO:0005515;GO:0042802;GO:0003700;GO:0001071;GO:0007548;GO:0003006;GO:…	330	TRINITY_DN84586_c0_g1_i1;TRINITY_DN84586_c0_g1_i2;TRINITY_DN84586_c0_g1_i2;TRINITY_DN84586_c0_g1_i3;TRINITY_DN84586_c0_g1_i4	PF03474.11^DMA^DMRTA motif^48-82^E:8e-18;PF03474.11^DMA^DMRTA motif^48-82^E:8e-18;PF00751.15^DM^DM DNA binding domain^15-60^E:1.2e-21;PF00751.15^DM^DM DNA binding domain^15-60^E:1e-20`PF03474.11^DMA^DMRTA motif^243-277^E:1.8e-17;PF00751.15^DM^DM DNA binding domain^15-60^E:1.4e-21	.;.;.;.;.
TRINITY_DN98638_c0_g1	TRINITY_DN98638_c0_g1_i1;TRINITY_DN98638_c0_g1_i2;TRINITY_DN98638_c0_g1_i3;TRINITY_DN98638_c0_g1_i4;TRINITY_DN98638_c0_g1_i5;TRINITY_DN98638_c0_g1_i6;TRINITY_DN98638_c0_g1_i7;TRINITY_DN98638_c0_g1_i8;TRINITY_DN98638_c0_g1_i9;TRINITY_DN98638_c0_g1_i10;TRINITY_DN98638_c0_g1_i11;TRINITY_DN98638_c0_g1_i12;TRINITY_DN98638_c0_g1_i13;TRINITY_DN98638_c0_g1_i14;TRINITY_DN98638_c0_g1_i15;TRINITY_DN98638_c0…	22	1176097079 ; transmembrane protease serine 9-like [Orbicella faveolata] ; 48498 ; 491	-3	0	8.02	0.26	0.91	2.48	1.35	15.42	11.93	13.86	13.8	0.38	1.36	3.68	2	22.86	17.68	20.54	20.45	675	TRINITY_DN98638_c0_g1_i2	gi|1176097079|ref|XP_020619161.1|	1176097079 ; transmembrane protease serine 9-like [Orbicella faveolata] ; 48498 ; 491	48498	species=Montastraea faveolata;genus=Montastraea;family=Montastraeidae;suborder=Faviina;order=Scleractinia;subclass=Hexacorallia;class=Anthozoa;phylum=Cnidaria;no rank=Eumetazoa;kingdom=Metazoa;no rank=Opisthokonta;superkingdom=Eukaryota;no rank=cellular organisms;no rank=root	281	81.5	1.52e-166	281	280	281	2717	491	30.9	57.2	extracellular exosome;extracellular vesicle;vesicle;membrane-bounded organelle;organelle;cellular_component;extracellular region;extracellular organelle;extracellular region part;Golgi membrane;bounding membrane of organelle;organelle membrane;organelle part;membrane;Golgi apparatus part;intracellular organelle part;intracellular organelle;intracellular;cell part;cell;intracellular part;Golgi app…	GO:0070062;GO:1903561;GO:0031982;GO:0043227;GO:0043226;GO:0005575;GO:0005576;GO:0043230;GO:0044421;GO:0000139;GO:0098588;GO:0031090;GO:0044422;GO:0016020;GO:0044431;GO:0044446;GO:0043229;GO:0005622;GO:0044464;GO:0005623;GO:0044424;GO:0005794;GO:0044444;GO:0005737;GO:0043231;GO:0012505;GO:0042803;GO:0046983;GO:0005515;GO:0005488;GO:0003674;GO:0042802;GO:0010634;GO:0010631;GO:0001667;GO:0016477;GO:…	2465	TRINITY_DN98638_c0_g1_i1;TRINITY_DN98638_c0_g1_i2;TRINITY_DN98638_c0_g1_i2;TRINITY_DN98638_c0_g1_i3;TRINITY_DN98638_c0_g1_i6;TRINITY_DN98638_c0_g1_i6;TRINITY_DN98638_c0_g1_i7;TRINITY_DN98638_c0_g1_i11;TRINITY_DN98638_c0_g1_i12;TRINITY_DN98638_c0_g1_i14;TRINITY_DN98638_c0_g1_i14;TRINITY_DN98638_c0_g1_i17;TRINITY_DN98638_c0_g1_i17;TRINITY_DN98638_c0_g1_i18;TRINITY_DN98638_c0_g1_i18;TRINITY_DN98638_…	PF00188.23^CAP^Cysteine-rich secretory protein family^32-163^E:1.7e-16;PF00089.23^Trypsin^Trypsin^55-285^E:7.7e-53`PF13365.3^Trypsin_2^Trypsin-like peptidase domain^85-253^E:5.7e-07;PF00188.23^CAP^Cysteine-rich secretory protein family^32-141^E:1.2e-11;PF00188.23^CAP^Cysteine-rich secretory protein family^32-162^E:2.4e-16;PF00089.23^Trypsin^Trypsin^55-285^E:7.7e-53`PF13365.3^Trypsin_2^Trypsin-lik…	sigP:1^21^0.637^YES;.;sigP:1^21^0.637^YES;sigP:1^21^0.637^YES;.;sigP:1^21^0.637^YES;sigP:1^21^0.637^YES;sigP:1^21^0.637^YES;sigP:1^21^0.637^YES;.;sigP:1^21^0.637^YES;.;sigP:1^21^0.637^YES;.;sigP:1^21^0.637^YES;sigP:1^21^0.637^YES;.;sigP:1^21^0.637^YES;sigP:1^21^0.637^YES
TRINITY_DN93032_c0_g3	TRINITY_DN93032_c0_g3_i1;TRINITY_DN93032_c0_g3_i2;TRINITY_DN93032_c0_g3_i3;TRINITY_DN93032_c0_g3_i4;TRINITY_DN93032_c0_g3_i5;TRINITY_DN93032_c0_g3_i6;TRINITY_DN93032_c0_g3_i7;TRINITY_DN93032_c0_g3_i8;TRINITY_DN93032_c0_g3_i9;TRINITY_DN93032_c0_g3_i10	10	1176082528 ; basic proline-rich protein-like [Orbicella faveolata] ; 48498 ; 298	-3	0	8.02	28.07	70.59	62.49	23.34	296.1	327.54	652.32	282.58	18.37	46.21	40.91	15.28	193.83	214.41	427.01	184.98	1528	TRINITY_DN93032_c0_g3_i1	gi|1176082528|ref|XP_020611414.1|	1176082528 ; basic proline-rich protein-like [Orbicella faveolata] ; 48498 ; 298	48498	species=Montastraea faveolata;genus=Montastraea;family=Montastraeidae;suborder=Faviina;order=Scleractinia;subclass=Hexacorallia;class=Anthozoa;phylum=Cnidaria;no rank=Eumetazoa;kingdom=Metazoa;no rank=Opisthokonta;superkingdom=Eukaryota;no rank=cellular organisms;no rank=root	298	73.83	1.74e-54	298	285	298	2138	298	40	100	NA	NA	NA	TRINITY_DN93032_c0_g3_i1;TRINITY_DN93032_c0_g3_i2;TRINITY_DN93032_c0_g3_i4;TRINITY_DN93032_c0_g3_i5;TRINITY_DN93032_c0_g3_i6;TRINITY_DN93032_c0_g3_i7;TRINITY_DN93032_c0_g3_i8;TRINITY_DN93032_c0_g3_i9;TRINITY_DN93032_c0_g3_i10	PF01391.15^Collagen^Collagen triple helix repeat (20 copies)^67-110^E:7.6e-08;PF01391.15^Collagen^Collagen triple helix repeat (20 copies)^67-110^E:7.6e-08;PF01391.15^Collagen^Collagen triple helix repeat (20 copies)^67-110^E:7.6e-08;PF01391.15^Collagen^Collagen triple helix repeat (20 copies)^67-110^E:7.6e-08;PF01391.15^Collagen^Collagen triple helix repeat (20 copies)^67-110^E:7.6e-08;PF01391.1…	sigP:1^20^0.792^YES;sigP:1^20^0.792^YES;sigP:1^20^0.792^YES;sigP:1^20^0.792^YES;sigP:1^20^0.792^YES;sigP:1^20^0.792^YES;sigP:1^20^0.792^YES;.;.
TRINITY_DN92949_c0_g1	TRINITY_DN92949_c0_g1_i1;TRINITY_DN92949_c0_g1_i2;TRINITY_DN92949_c0_g1_i3;TRINITY_DN92949_c0_g1_i4;TRINITY_DN92949_c0_g1_i5;TRINITY_DN92949_c0_g1_i6;TRINITY_DN92949_c0_g1_i7	7	1176099036 ; PC3-like endoprotease variant A [Orbicella faveolata] ; 48498 ; 1299	-2.99	0	7.92	5.61	7.32	9.94	3.59	52.47	58.53	77.66	35.42	1.18	1.53	2.08	0.75	11	12.27	16.28	7.43	4769	TRINITY_DN92949_c0_g1_i1	gi|1176099036|ref|XP_020620192.1|	1176099036 ; PC3-like endoprotease variant A [Orbicella faveolata] ; 48498 ; 1299	48498	species=Montastraea faveolata;genus=Montastraea;family=Montastraeidae;suborder=Faviina;order=Scleractinia;subclass=Hexacorallia;class=Anthozoa;phylum=Cnidaria;no rank=Eumetazoa;kingdom=Metazoa;no rank=Opisthokonta;superkingdom=Eukaryota;no rank=cellular organisms;no rank=root	1072	59.61	0	1049	1055	1049	5576	1299	56.8	80.8	serine-type endopeptidase activity;endopeptidase activity;peptidase activity, acting on L-amino acid peptides;peptidase activity;hydrolase activity;catalytic activity;molecular_function;serine-type peptidase activity;serine hydrolase activity;proteolysis;protein metabolic process;macromolecule metabolic process;organic substance metabolic process;metabolic process;biological_process;primary metab…	GO:0004252;GO:0004175;GO:0070011;GO:0008233;GO:0016787;GO:0003824;GO:0003674;GO:0008236;GO:0017171;GO:0006508;GO:0019538;GO:0043170;GO:0071704;GO:0008152;GO:0008150;GO:0044238	125	TRINITY_DN92949_c0_g1_i1;TRINITY_DN92949_c0_g1_i2;TRINITY_DN92949_c0_g1_i4;TRINITY_DN92949_c0_g1_i5;TRINITY_DN92949_c0_g1_i7	PF00082.19^Peptidase_S8^Subtilase family^18-205^E:2.8e-26`PF01483.17^P_proprotein^Proprotein convertase P-domain^264-343^E:5.9e-27;PF01483.17^P_proprotein^Proprotein convertase P-domain^1-30^E:0.00013;PF16470.2^S8_pro-domain^Peptidase S8 pro-domain^31-108^E:4.3e-26`PF00082.19^Peptidase_S8^Subtilase family^170-455^E:2e-47`PF01483.17^P_proprotein^Proprotein convertase P-domain^514-593^E:7.7e-27;PF0…	.;.;sigP:1^16^0.881^YES;.;.
TRINITY_DN99578_c2_g1	TRINITY_DN99578_c2_g1_i1;TRINITY_DN99578_c2_g1_i2;TRINITY_DN99578_c2_g1_i3;TRINITY_DN99578_c2_g1_i4;TRINITY_DN99578_c2_g1_i5;TRINITY_DN99578_c2_g1_i6;TRINITY_DN99578_c2_g1_i7;TRINITY_DN99578_c2_g1_i8;TRINITY_DN99578_c2_g1_i9	9	1176117292 ; uncharacterized protein LOC110066892 [Orbicella faveolata] ; 48498 ; 550	-2.97	0	7.86	1.02	4.57	5.54	7.18	27.34	24.09	32.29	110.41	0.57	2.54	3.07	3.98	15.17	13.36	17.91	61.24	1803	TRINITY_DN99578_c2_g1_i3	gi|1176117292|ref|XP_020629807.1|	1176117292 ; uncharacterized protein LOC110066892 [Orbicella faveolata] ; 48498 ; 550	48498	species=Montastraea faveolata;genus=Montastraea;family=Montastraeidae;suborder=Faviina;order=Scleractinia;subclass=Hexacorallia;class=Anthozoa;phylum=Cnidaria;no rank=Eumetazoa;kingdom=Metazoa;no rank=Opisthokonta;superkingdom=Eukaryota;no rank=cellular organisms;no rank=root	554	65.88	0	550	550	550	2003	550	82.4	100	NA	NA	NA	TRINITY_DN99578_c2_g1_i3;TRINITY_DN99578_c2_g1_i7;TRINITY_DN99578_c2_g1_i9	.;.;.	sigP:1^20^0.771^YES;sigP:1^20^0.792^YES;sigP:1^20^0.771^YES
TRINITY_DN90389_c1_g4	TRINITY_DN90389_c1_g4_i1	1	1176118379 ; uncharacterized protein LOC110067408 [Orbicella faveolata] ; 48498 ; 3936	-2.96	0	7.78	0.51	2.19	0.38	0.9	17.18	10.36	4.36	16.56	0.05	0.23	0.04	0.09	1.79	1.08	0.46	1.73	9577	TRINITY_DN90389_c1_g4_i1	gi|1176118379|ref|XP_020630394.1|	1176118379 ; uncharacterized protein LOC110067408 [Orbicella faveolata] ; 48498 ; 3936	48498	species=Montastraea faveolata;genus=Montastraea;family=Montastraeidae;suborder=Faviina;order=Scleractinia;subclass=Hexacorallia;class=Anthozoa;phylum=Cnidaria;no rank=Eumetazoa;kingdom=Metazoa;no rank=Opisthokonta;superkingdom=Eukaryota;no rank=cellular organisms;no rank=root	2701;240;173	84.228;35.417;28.324	0.0;2.07e-33;1.15e-18	2993	2664	2993	9577	3936	83.4	76	cytoplasm;intracellular part;cell part;cellular_component;cell;intracellular;extracellular space;extracellular region part;extracellular region;cell adhesion;biological adhesion;biological_process;protein binding;binding;molecular_function	GO:0005737;GO:0044424;GO:0044464;GO:0005575;GO:0005623;GO:0005622;GO:0005615;GO:0044421;GO:0005576;GO:0007155;GO:0022610;GO:0008150;GO:0005515;GO:0005488;GO:0003674	16	TRINITY_DN90389_c1_g4_i1;TRINITY_DN90389_c1_g4_i1	PF00093.15^VWC^von Willebrand factor type C domain^582-637^E:9.9e-10`PF00040.16^fn2^Fibronectin type II domain^660-699^E:2.9e-15`PF00090.16^TSP_1^Thrombospondin type 1 domain^752-801^E:2.9e-09`PF00090.16^TSP_1^Thrombospondin type 1 domain^812-865^E:4.3e-10`PF00090.16^TSP_1^Thrombospondin type 1 domain^873-924^E:3.8e-07`PF00090.16^TSP_1^Thrombospondin type 1 domain^932-978^E:8.9e-07`PF00090.16^TSP…	.;sigP:1^21^0.604^YES
TRINITY_DN99225_c3_g2	TRINITY_DN99225_c3_g2_i1	1	1005464221 ; PREDICTED: RNA-directed DNA polymerase from mobile element jockey-like [Acropora digitifera] ; 70779 ; 419	-2.94	0	7.68	0.51	0.55	0.57	0.45	12.74	5.74	4.69	5.06	0.33	0.35	0.37	0.29	8.16	3.68	3.01	3.24	1561	TRINITY_DN99225_c3_g2_i1	gi|1005464221|ref|XP_015769126.1|	1005464221 ; PREDICTED: RNA-directed DNA polymerase from mobile element jockey-like [Acropora digitifera] ; 70779 ; 419	70779	species=Acropora digitifera;genus=Acropora;family=Acroporidae;suborder=Astrocoeniina;order=Scleractinia;subclass=Hexacorallia;class=Anthozoa;phylum=Cnidaria;no rank=Eumetazoa;kingdom=Metazoa;no rank=Opisthokonta;superkingdom=Eukaryota;no rank=cellular organisms;no rank=root	146	33.56	2.67e-22	144	146	144	1561	419	28.1	34.4	NA	NA	NA	NA	NA	NA
TRINITY_DN101432_c1_g2	TRINITY_DN101432_c1_g2_i1;TRINITY_DN101432_c1_g2_i2;TRINITY_DN101432_c1_g2_i3;TRINITY_DN101432_c1_g2_i4;TRINITY_DN101432_c1_g2_i5;TRINITY_DN101432_c1_g2_i6	6	1005463025 ; PREDICTED: fibronectin-like [Acropora digitifera] ; 70779 ; 371	-2.92	0	7.55	3.32	2.74	0.57	2.47	27.46	15.76	22.68	19.09	1.58	1.31	0.27	1.18	13.08	7.5	10.8	9.09	2100	TRINITY_DN101432_c1_g2_i1	gi|1005463025|ref|XP_015768528.1|	1005463025 ; PREDICTED: fibronectin-like [Acropora digitifera] ; 70779 ; 371	70779	species=Acropora digitifera;genus=Acropora;family=Acroporidae;suborder=Astrocoeniina;order=Scleractinia;subclass=Hexacorallia;class=Anthozoa;phylum=Cnidaria;no rank=Eumetazoa;kingdom=Metazoa;no rank=Opisthokonta;superkingdom=Eukaryota;no rank=cellular organisms;no rank=root	375	62.93	2.14e-180	369	374	369	2757	371	40.7	99.5	apical plasma membrane;plasma membrane region;plasma membrane part;membrane part;cellular_component;membrane;cell part;cell;plasma membrane;cell periphery;apical part of cell;basal lamina;extracellular matrix component;extracellular region part;extracellular region;extracellular matrix;basement membrane;proteinaceous extracellular matrix;blood microparticle;extracellular space;endoplasmic reticul…	GO:0016324;GO:0098590;GO:0044459;GO:0044425;GO:0005575;GO:0016020;GO:0044464;GO:0005623;GO:0005886;GO:0071944;GO:0045177;GO:0005605;GO:0044420;GO:0044421;GO:0005576;GO:0031012;GO:0005604;GO:0005578;GO:0072562;GO:0005615;GO:0005793;GO:0044444;GO:0005737;GO:0044424;GO:0005622;GO:0043231;GO:0043227;GO:0043226;GO:0043229;GO:0070062;GO:1903561;GO:0031982;GO:0043230;GO:0005577;GO:0043234;GO:0032991;GO:…	3356	TRINITY_DN101432_c1_g2_i1;TRINITY_DN101432_c1_g2_i2;TRINITY_DN101432_c1_g2_i3;TRINITY_DN101432_c1_g2_i4;TRINITY_DN101432_c1_g2_i5	PF00040.16^fn2^Fibronectin type II domain^66-107^E:1.2e-17`PF01549.21^ShK^ShK domain-like^116-150^E:2.7e-05`PF00040.16^fn2^Fibronectin type II domain^161-199^E:3.4e-12`PF01549.21^ShK^ShK domain-like^219-254^E:2.5e-05`PF01549.21^ShK^ShK domain-like^264-299^E:0.00049`PF01549.21^ShK^ShK domain-like^314-341^E:0.0001`PF01549.21^ShK^ShK domain-like^351-387^E:3.4e-05;PF00040.16^fn2^Fibronectin type II d…	.;.;.;.;.
TRINITY_DN85126_c0_g1	TRINITY_DN85126_c0_g1_i1	1	1176059106 ; alpha-L-fucosidase 1-like [Orbicella faveolata] ; 48498 ; 486	-2.9	0	7.47	0	1.46	0.38	0.22	9.93	5.18	12.18	5.75	0	0.81	0.21	0.12	5.51	2.87	6.75	3.19	1804	TRINITY_DN85126_c0_g1_i1	gi|1176059106|ref|XP_020615371.1|	1176059106 ; alpha-L-fucosidase 1-like [Orbicella faveolata] ; 48498 ; 486	48498	species=Montastraea faveolata;genus=Montastraea;family=Montastraeidae;suborder=Faviina;order=Scleractinia;subclass=Hexacorallia;class=Anthozoa;phylum=Cnidaria;no rank=Eumetazoa;kingdom=Metazoa;no rank=Opisthokonta;superkingdom=Eukaryota;no rank=cellular organisms;no rank=root	470	71.06	0	469	470	469	1804	486	78.2	96.5	apoplast;extracellular region;cellular_component;vacuole;cytoplasmic part;cytoplasm;intracellular part;cell part;cell;intracellular;intracellular membrane-bounded organelle;membrane-bounded organelle;organelle;intracellular organelle;alpha-L-fucosidase activity;fucosidase activity;hydrolase activity, hydrolyzing O-glycosyl compounds;hydrolase activity, acting on glycosyl bonds;hydrolase activity;…	GO:0048046;GO:0005576;GO:0005575;GO:0005773;GO:0044444;GO:0005737;GO:0044424;GO:0044464;GO:0005623;GO:0005622;GO:0043231;GO:0043227;GO:0043226;GO:0043229;GO:0004560;GO:0015928;GO:0004553;GO:0016798;GO:0016787;GO:0003824;GO:0003674;GO:0005975;GO:0044238;GO:0008152;GO:0008150;GO:0071704;GO:0006516;GO:0044265;GO:0044260;GO:0044237;GO:0009987;GO:0043170;GO:0009057;GO:1901575;GO:0009056;GO:0044248;GO:…	58	TRINITY_DN85126_c0_g1_i1	PF01120.14^Alpha_L_fucos^Alpha-L-fucosidase^76-354^E:4e-27	sigP:1^27^0.617^YES
TRINITY_DN94851_c2_g2	TRINITY_DN94851_c2_g2_i1	1	1005463392 ; PREDICTED: tigger transposable element-derived protein 6-like [Acropora digitifera] ; 70779 ; 437	-2.9	0	7.45	0.51	0.55	0.76	1.35	3.51	10.58	9.16	11.16	0.32	0.35	0.49	0.86	2.23	6.73	5.82	7.09	1573	TRINITY_DN94851_c2_g2_i1	gi|1005463392|ref|XP_015768715.1|	1005463392 ; PREDICTED: tigger transposable element-derived protein 6-like [Acropora digitifera] ; 70779 ; 437	70779	species=Acropora digitifera;genus=Acropora;family=Acroporidae;suborder=Astrocoeniina;order=Scleractinia;subclass=Hexacorallia;class=Anthozoa;phylum=Cnidaria;no rank=Eumetazoa;kingdom=Metazoa;no rank=Opisthokonta;superkingdom=Eukaryota;no rank=cellular organisms;no rank=root	70	58.57	3.34e-18	68	70	68	1573	437	13.4	15.6	nucleus;intracellular membrane-bounded organelle;membrane-bounded organelle;organelle;cellular_component;intracellular organelle;intracellular;cell part;cell;intracellular part;DNA binding;nucleic acid binding;heterocyclic compound binding;binding;molecular_function;organic cyclic compound binding	GO:0005634;GO:0043231;GO:0043227;GO:0043226;GO:0005575;GO:0043229;GO:0005622;GO:0044464;GO:0005623;GO:0044424;GO:0003677;GO:0003676;GO:1901363;GO:0005488;GO:0003674;GO:0097159	16	NA	NA	NA
TRINITY_DN87977_c0_g1	TRINITY_DN87977_c0_g1_i1;TRINITY_DN87977_c0_g1_i2;TRINITY_DN87977_c0_g1_i3;TRINITY_DN87977_c0_g1_i4;TRINITY_DN87977_c0_g1_i5;TRINITY_DN87977_c0_g1_i6	6	215260555 ; hypothetical protein C014-E10 [Acropora millepora] ; 45264 ; 263	-2.89	0	7.41	16.84	48.46	48.73	40.63	288.74	222.3	464.04	278.9	21.4	61.6	61.94	51.64	366.98	282.54	589.79	354.48	787	TRINITY_DN87977_c0_g1_i6	gi|215260555|gb|ACJ64668.1|	215260555 ; hypothetical protein C014-E10 [Acropora millepora] ; 45264 ; 263	45264	species=Acropora millepora;genus=Acropora;family=Acroporidae;suborder=Astrocoeniina;order=Scleractinia;subclass=Hexacorallia;class=Anthozoa;phylum=Cnidaria;no rank=Eumetazoa;kingdom=Metazoa;no rank=Opisthokonta;superkingdom=Eukaryota;no rank=cellular organisms;no rank=root	151	78.15	7.59e-82	151	151	151	1349	263	33.6	57.4	NA	NA	NA	TRINITY_DN87977_c0_g1_i4;TRINITY_DN87977_c0_g1_i6	PF01390.17^SEA^SEA domain^65-146^E:9.1e-11;PF01390.17^SEA^SEA domain^71-152^E:9.7e-11	sigP:1^23^0.784^YES;.
TRINITY_DN98658_c0_g2	TRINITY_DN98658_c0_g2_i1	1	1005452638 ; PREDICTED: neurogenic locus notch homolog protein 2-like [Acropora digitifera] ; 70779 ; 776	-2.88	0	7.37	0.51	1.28	1.53	0.67	12.15	7.88	10.28	12.19	0.23	0.56	0.67	0.3	5.36	3.48	4.54	5.38	2266	TRINITY_DN98658_c0_g2_i1	gi|1005452638|ref|XP_015763474.1|	1005452638 ; PREDICTED: neurogenic locus notch homolog protein 2-like [Acropora digitifera] ; 70779 ; 776	70779	species=Acropora digitifera;genus=Acropora;family=Acroporidae;suborder=Astrocoeniina;order=Scleractinia;subclass=Hexacorallia;class=Anthozoa;phylum=Cnidaria;no rank=Eumetazoa;kingdom=Metazoa;no rank=Opisthokonta;superkingdom=Eukaryota;no rank=cellular organisms;no rank=root	759	53.49	0	738	710	738	2266	776	94	95.1	apical lamina of hyaline layer;extracellular matrix component;extracellular region part;cellular_component;extracellular region;extracellular matrix;hyaline layer;proteinaceous extracellular matrix;;extracellular space;calcium ion binding;metal ion binding;cation binding;ion binding;binding;molecular_function;protein binding	GO:0032579;GO:0044420;GO:0044421;GO:0005575;GO:0005576;GO:0031012;GO:0033166;GO:0005578;GO:0016023;GO:0005615;GO:0005509;GO:0046872;GO:0043169;GO:0043167;GO:0005488;GO:0003674;GO:0005515	22	TRINITY_DN98658_c0_g2_i1	PF00008.24^EGF^EGF-like domain^362-392^E:5.6e-08`PF00008.24^EGF^EGF-like domain^438-466^E:2.1e-05`PF12661.4^hEGF^Human growth factor-like EGF^455-467^E:0.0081`PF00008.24^EGF^EGF-like domain^473-503^E:3.9e-06`PF12661.4^hEGF^Human growth factor-like EGF^494-505^E:0.0098`PF00008.24^EGF^EGF-like domain^511-541^E:5.9e-07`PF00008.24^EGF^EGF-like domain^550-583^E:0.0001`PF00008.24^EGF^EGF-like domain^59…	sigP:1^21^0.704^YES
TRINITY_DN101994_c0_g3	TRINITY_DN101994_c0_g3_i1;TRINITY_DN101994_c0_g3_i2;TRINITY_DN101994_c0_g3_i3;TRINITY_DN101994_c0_g3_i4;TRINITY_DN101994_c0_g3_i5	5	1176100810 ; beta-1 adrenergic receptor-like [Orbicella faveolata] ; 48498 ; 317	-2.88	0	7.35	0.51	0.37	1.53	0.67	3.62	6.87	12.07	10.7	0.3	0.21	0.89	0.39	2.12	4.02	7.06	6.26	1709	TRINITY_DN101994_c0_g3_i3	gi|1176100810|ref|XP_020621116.1|	1176100810 ; beta-1 adrenergic receptor-like [Orbicella faveolata] ; 48498 ; 317	48498	species=Montastraea faveolata;genus=Montastraea;family=Montastraeidae;suborder=Faviina;order=Scleractinia;subclass=Hexacorallia;class=Anthozoa;phylum=Cnidaria;no rank=Eumetazoa;kingdom=Metazoa;no rank=Opisthokonta;superkingdom=Eukaryota;no rank=cellular organisms;no rank=root	325	61.54	2.18e-124	317	320	317	2073	317	46.3	100	integral component of plasma membrane;intrinsic component of plasma membrane;plasma membrane;membrane;cellular_component;cell part;cell;cell periphery;intrinsic component of membrane;membrane part;plasma membrane part;integral component of membrane;G-protein coupled acetylcholine receptor activity;G-protein coupled neurotransmitter receptor activity;G-protein coupled receptor activity;transmembra…	GO:0005887;GO:0031226;GO:0005886;GO:0016020;GO:0005575;GO:0044464;GO:0005623;GO:0071944;GO:0031224;GO:0044425;GO:0044459;GO:0016021;GO:0016907;GO:0099528;GO:0004930;GO:0004888;GO:0038023;GO:0004872;GO:0060089;GO:0003674;GO:0004871;GO:0099600;GO:0030594;GO:0015464;GO:0008227;GO:0007186;GO:0007165;GO:0009987;GO:0008150;GO:0051716;GO:0050896;GO:0044700;GO:0044699;GO:0023052;GO:0007154;GO:0050794;GO:…	675	TRINITY_DN101994_c0_g3_i1;TRINITY_DN101994_c0_g3_i2;TRINITY_DN101994_c0_g3_i3;TRINITY_DN101994_c0_g3_i5	PF00001.18^7tm_1^7 transmembrane receptor (rhodopsin family)^14-91^E:1.2e-09`PF10320.6^7TM_GPCR_Srsx^Serpentine type 7TM GPCR chemoreceptor Srsx^28-105^E:7.5e-06;PF00001.18^7tm_1^7 transmembrane receptor (rhodopsin family)^2-48^E:4.1e-06`PF10320.6^7TM_GPCR_Srsx^Serpentine type 7TM GPCR chemoreceptor Srsx^3-180^E:2.1e-08`PF10328.6^7TM_GPCR_Srx^Serpentine type 7TM GPCR chemoreceptor Srx^4-45^E:0.00…	.;.;.;.
TRINITY_DN101357_c0_g1	TRINITY_DN101357_c0_g1_i1;TRINITY_DN101357_c0_g1_i2;TRINITY_DN101357_c0_g1_i3;TRINITY_DN101357_c0_g1_i4;TRINITY_DN101357_c0_g1_i5;TRINITY_DN101357_c0_g1_i6;TRINITY_DN101357_c0_g1_i7;TRINITY_DN101357_c0_g1_i8;TRINITY_DN101357_c0_g1_i9;TRINITY_DN101357_c0_g1_i10;TRINITY_DN101357_c0_g1_i11;TRINITY_DN101357_c0_g1_i12	12	1176064638 ; adhesive plaque matrix protein 2-like isoform X1 [Orbicella faveolata] ; 48498 ; 401	-2.88	0	7.35	3.83	5.49	9.36	9.2	83.9	34.44	80.67	47.15	1.75	2.5	4.27	4.2	38.29	15.72	36.82	21.52	2191	TRINITY_DN101357_c0_g1_i5	gi|1176064638|ref|XP_020602503.1|	1176064638 ; adhesive plaque matrix protein 2-like isoform X1 [Orbicella faveolata] ; 48498 ; 401	48498	species=Montastraea faveolata;genus=Montastraea;family=Montastraeidae;suborder=Faviina;order=Scleractinia;subclass=Hexacorallia;class=Anthozoa;phylum=Cnidaria;no rank=Eumetazoa;kingdom=Metazoa;no rank=Opisthokonta;superkingdom=Eukaryota;no rank=cellular organisms;no rank=root	354	63.28	2.6e-160	345	351	345	3330	401	31.6	86	apical lamina of hyaline layer;extracellular matrix component;extracellular region part;cellular_component;extracellular region;extracellular matrix;hyaline layer;proteinaceous extracellular matrix;;extracellular space;calcium ion binding;metal ion binding;cation binding;ion binding;binding;molecular_function;protein binding;cytoplasm;intracellular part;cell part;cell;intracellular;integral compo…	GO:0032579;GO:0044420;GO:0044421;GO:0005575;GO:0005576;GO:0031012;GO:0033166;GO:0005578;GO:0016023;GO:0005615;GO:0005509;GO:0046872;GO:0043169;GO:0043167;GO:0005488;GO:0003674;GO:0005515;GO:0005737;GO:0044424;GO:0044464;GO:0005623;GO:0005622;GO:0016021;GO:0031224;GO:0044425;GO:0016020;GO:0048471;GO:0044444;GO:0005886;GO:0071944;GO:0042802;GO:0030165;GO:0019904;GO:0060842;GO:0060837;GO:0045446;GO:…	616	TRINITY_DN101357_c0_g1_i1;TRINITY_DN101357_c0_g1_i5;TRINITY_DN101357_c0_g1_i6;TRINITY_DN101357_c0_g1_i10;TRINITY_DN101357_c0_g1_i11	PF00008.24^EGF^EGF-like domain^171-202^E:2.3e-06`PF12661.4^hEGF^Human growth factor-like EGF^192-203^E:0.023`PF00008.24^EGF^EGF-like domain^209-238^E:3.1e-08`PF00008.24^EGF^EGF-like domain^246-276^E:5.1e-08`PF12661.4^hEGF^Human growth factor-like EGF^266-277^E:0.023`PF00008.24^EGF^EGF-like domain^319-349^E:1.1e-09`PF12661.4^hEGF^Human growth factor-like EGF^339-350^E:0.00096`PF00008.24^EGF^EGF-li…	.;.;.;.;.
TRINITY_DN102678_c3_g3	TRINITY_DN102678_c3_g3_i1;TRINITY_DN102678_c3_g3_i2;TRINITY_DN102678_c3_g3_i3;TRINITY_DN102678_c3_g3_i4	4	1005472289 ; PREDICTED: uncharacterized protein LOC107351228 [Acropora digitifera] ; 70779 ; 312	-2.86	0	7.27	0	0	0.57	0	0.93	0.23	18.21	1.04	0	0	0.95	0	1.55	0.37	30.2	1.72	603	TRINITY_DN102678_c3_g3_i3	gi|1005472289|ref|XP_015773012.1|	1005472289 ; PREDICTED: uncharacterized protein LOC107351228 [Acropora digitifera] ; 70779 ; 312	70779	species=Acropora digitifera;genus=Acropora;family=Acroporidae;suborder=Astrocoeniina;order=Scleractinia;subclass=Hexacorallia;class=Anthozoa;phylum=Cnidaria;no rank=Eumetazoa;kingdom=Metazoa;no rank=Opisthokonta;superkingdom=Eukaryota;no rank=cellular organisms;no rank=root	115	60	1.41e-38	114	115	114	1434	312	24.1	36.5	RNA-directed DNA polymerase activity;DNA polymerase activity;nucleotidyltransferase activity;transferase activity, transferring phosphorus-containing groups;transferase activity;catalytic activity;molecular_function	GO:0003964;GO:0034061;GO:0016779;GO:0016772;GO:0016740;GO:0003824;GO:0003674	7	NA	NA	NA
TRINITY_DN87474_c0_g1	TRINITY_DN87474_c0_g1_i1;TRINITY_DN87474_c0_g1_i2;TRINITY_DN87474_c0_g1_i3;TRINITY_DN87474_c0_g1_i4;TRINITY_DN87474_c0_g1_i5	5	1176068054 ; uncharacterized protein LOC110042943 [Orbicella faveolata] ; 48498 ; 524	-2.85	0	7.21	8.17	17.56	25.23	19.08	188.95	113.57	190.73	92.93	4.53	9.74	14	10.59	104.83	63.01	105.82	51.56	1802	TRINITY_DN87474_c0_g1_i4	gi|1176068054|ref|XP_020603991.1|	1176068054 ; uncharacterized protein LOC110042943 [Orbicella faveolata] ; 48498 ; 524	48498	species=Montastraea faveolata;genus=Montastraea;family=Montastraeidae;suborder=Faviina;order=Scleractinia;subclass=Hexacorallia;class=Anthozoa;phylum=Cnidaria;no rank=Eumetazoa;kingdom=Metazoa;no rank=Opisthokonta;superkingdom=Eukaryota;no rank=cellular organisms;no rank=root	258	66.28	1.14e-106	238	255	238	2018	524	37.9	45.4	NA	NA	NA	TRINITY_DN87474_c0_g1_i1;TRINITY_DN87474_c0_g1_i2;TRINITY_DN87474_c0_g1_i3;TRINITY_DN87474_c0_g1_i4;TRINITY_DN87474_c0_g1_i5	PF01549.21^ShK^ShK domain-like^27-64^E:1.1e-06`PF01549.21^ShK^ShK domain-like^136-174^E:0.66`PF01549.21^ShK^ShK domain-like^175-213^E:8.9e-09;PF01549.21^ShK^ShK domain-like^1-21^E:0.00027;PF01549.21^ShK^ShK domain-like^27-64^E:1.2e-06`PF01549.21^ShK^ShK domain-like^136-174^E:0.68`PF01549.21^ShK^ShK domain-like^175-213^E:9.2e-09;PF01549.21^ShK^ShK domain-like^5-20^E:14`PF01549.21^ShK^ShK domain-li…	sigP:1^21^0.664^YES;.;sigP:1^21^0.664^YES;.;.
TRINITY_DN80296_c0_g2	TRINITY_DN80296_c0_g2_i1	1	1176086323 ; protein PRY1-like [Orbicella faveolata] ; 48498 ; 384	-2.83	0	7.13	0.26	0.18	0.19	0	1.29	4.39	4.25	3.68	0.13	0.09	0.09	0	0.64	2.17	2.1	1.82	2021	TRINITY_DN80296_c0_g2_i1	gi|1176086323|ref|XP_020613443.1|	1176086323 ; protein PRY1-like [Orbicella faveolata] ; 48498 ; 384	48498	species=Montastraea faveolata;genus=Montastraea;family=Montastraeidae;suborder=Faviina;order=Scleractinia;subclass=Hexacorallia;class=Anthozoa;phylum=Cnidaria;no rank=Eumetazoa;kingdom=Metazoa;no rank=Opisthokonta;superkingdom=Eukaryota;no rank=cellular organisms;no rank=root	463	48.38	5.93e-134	384	460	384	2021	384	68.3	100	extracellular exosome;extracellular vesicle;vesicle;membrane-bounded organelle;organelle;cellular_component;extracellular region;extracellular organelle;extracellular region part;Golgi membrane;bounding membrane of organelle;organelle membrane;organelle part;membrane;Golgi apparatus part;intracellular organelle part;intracellular organelle;intracellular;cell part;cell;intracellular part;Golgi app…	GO:0070062;GO:1903561;GO:0031982;GO:0043227;GO:0043226;GO:0005575;GO:0005576;GO:0043230;GO:0044421;GO:0000139;GO:0098588;GO:0031090;GO:0044422;GO:0016020;GO:0044431;GO:0044446;GO:0043229;GO:0005622;GO:0044464;GO:0005623;GO:0044424;GO:0005794;GO:0044444;GO:0005737;GO:0043231;GO:0012505;GO:0042803;GO:0046983;GO:0005515;GO:0005488;GO:0003674;GO:0042802;GO:0010634;GO:0010631;GO:0001667;GO:0016477;GO:…	171	TRINITY_DN80296_c0_g2_i1	PF00188.23^CAP^Cysteine-rich secretory protein family^287-408^E:9.7e-16	.
TRINITY_DN101740_c0_g2	TRINITY_DN101740_c0_g2_i1;TRINITY_DN101740_c0_g2_i2;TRINITY_DN101740_c0_g2_i3;TRINITY_DN101740_c0_g2_i4;TRINITY_DN101740_c0_g2_i5;TRINITY_DN101740_c0_g2_i6	6	1176079980 ; uncharacterized protein LOC110048642 [Orbicella faveolata] ; 48498 ; 1599	-2.83	0	7.11	5.61	9.51	11.47	5.16	79.46	50.65	67.27	53.13	1.32	2.24	2.7	1.22	18.71	11.93	15.84	12.51	4247	TRINITY_DN101740_c0_g2_i6	gi|1176079980|ref|XP_020610076.1|	1176079980 ; uncharacterized protein LOC110048642 [Orbicella faveolata] ; 48498 ; 1599	48498	species=Montastraea faveolata;genus=Montastraea;family=Montastraeidae;suborder=Faviina;order=Scleractinia;subclass=Hexacorallia;class=Anthozoa;phylum=Cnidaria;no rank=Eumetazoa;kingdom=Metazoa;no rank=Opisthokonta;superkingdom=Eukaryota;no rank=cellular organisms;no rank=root	1682	55.11	0	1592	1628	1592	6200	1599	78.8	99.6	NA	NA	NA	TRINITY_DN101740_c0_g2_i1;TRINITY_DN101740_c0_g2_i2;TRINITY_DN101740_c0_g2_i3;TRINITY_DN101740_c0_g2_i4;TRINITY_DN101740_c0_g2_i5;TRINITY_DN101740_c0_g2_i6	PF13385.3^Laminin_G_3^Concanavalin A-like lectin/glucanases superfamily^486-606^E:3.7e-13`PF00354.14^Pentaxin^Pentaxin family^531-621^E:2.8e-05`PF13385.3^Laminin_G_3^Concanavalin A-like lectin/glucanases superfamily^684-829^E:2.1e-18;PF13385.3^Laminin_G_3^Concanavalin A-like lectin/glucanases superfamily^486-606^E:3.7e-13`PF00354.14^Pentaxin^Pentaxin family^531-621^E:2.8e-05`PF13385.3^Laminin_G_3…	.;.;.;.;.;.
TRINITY_DN90458_c0_g1	TRINITY_DN90458_c0_g1_i1	1	1176085071 ; uncharacterized protein LOC110051129 [Orbicella faveolata] ; 48498 ; 643	-2.83	0	7.1	5.1	4.02	5.92	1.8	37.39	23.3	50.39	23.35	1.65	1.3	1.91	0.58	12.05	7.51	16.25	7.53	3102	TRINITY_DN90458_c0_g1_i1	gi|1176085071|ref|XP_020612775.1|	1176085071 ; uncharacterized protein LOC110051129 [Orbicella faveolata] ; 48498 ; 643	48498	species=Montastraea faveolata;genus=Montastraea;family=Montastraeidae;suborder=Faviina;order=Scleractinia;subclass=Hexacorallia;class=Anthozoa;phylum=Cnidaria;no rank=Eumetazoa;kingdom=Metazoa;no rank=Opisthokonta;superkingdom=Eukaryota;no rank=cellular organisms;no rank=root	637	51.18	0	632	576	632	3102	643	55.7	98.3	NA	NA	NA	TRINITY_DN90458_c0_g1_i1	.	sigP:1^20^0.661^YES
TRINITY_DN89229_c7_g2	TRINITY_DN89229_c7_g2_i1;TRINITY_DN89229_c7_g2_i2	2	1176092126 ; uncharacterized protein LOC110054547 [Orbicella faveolata] ; 48498 ; 6044	-2.83	0	7.09	0.77	2.74	5.54	3.59	34.35	24.76	17.21	42.55	0.12	0.45	0.9	0.58	5.58	4.02	2.8	6.92	6153	TRINITY_DN89229_c7_g2_i1	gi|1176092126|ref|XP_020616537.1|	1176092126 ; uncharacterized protein LOC110054547 [Orbicella faveolata] ; 48498 ; 6044	48498	species=Montastraea faveolata;genus=Montastraea;family=Montastraeidae;suborder=Faviina;order=Scleractinia;subclass=Hexacorallia;class=Anthozoa;phylum=Cnidaria;no rank=Eumetazoa;kingdom=Metazoa;no rank=Opisthokonta;superkingdom=Eukaryota;no rank=cellular organisms;no rank=root	2165;1550;1533;1138;1109;1103;991;1017;1022;1081;599;698;99	62.171;45.742;41.683;49.824;43.192;38.894;40.565;40.905;36.986;34.968;43.573;38.109;76.768	0.0;0.0;0.0;0.0;0.0;0.0;0.0;0.0;8.63e-159;1.54e-153;2.7e-114;5.08e-110;8.53e-35	3892	2081	3892	6254	6044	99.8	64.4	NA	NA	NA	NA	NA	NA
TRINITY_DN91891_c1_g6	TRINITY_DN91891_c1_g6_i1;TRINITY_DN91891_c1_g6_i2;TRINITY_DN91891_c1_g6_i3	3	221113955 ; PREDICTED: uncharacterized protein LOC100202164 isoform X1 [Hydra vulgaris] ; 6087 ; 176	-2.82	0	7.08	0.26	1.1	0.57	0.22	4.56	6.75	9.16	4.26	0.23	0.98	0.51	0.2	4.08	6.04	8.2	3.81	1118	TRINITY_DN91891_c1_g6_i3	gi|221113955|ref|XP_002163983.1|	221113955 ; PREDICTED: uncharacterized protein LOC100202164 isoform X1 [Hydra vulgaris] ; 6087 ; 176	6087	species=Hydra vulgaris;genus=Hydra;family=Hydridae;suborder=Aplanulata;order=Anthoathecata;subclass=Hydroidolina;class=Hydrozoa;phylum=Cnidaria;no rank=Eumetazoa;kingdom=Metazoa;no rank=Opisthokonta;superkingdom=Eukaryota;no rank=cellular organisms;no rank=root	121	78.51	3.87e-69	121	121	121	1118	176	32.5	68.8	NA	NA	NA	NA	NA	NA
TRINITY_DN87324_c0_g1	TRINITY_DN87324_c0_g1_i1;TRINITY_DN87324_c0_g1_i2	2	1176092258 ; uncharacterized protein LOC110054602 [Orbicella faveolata] ; 48498 ; 738	-2.81	0	7.02	9.19	19.02	21.98	10.77	97.22	92.75	178	89.71	1.45	3.01	3.48	1.7	15.37	14.66	28.14	14.18	6325	TRINITY_DN87324_c0_g1_i1	gi|1176092258|ref|XP_020616610.1|	1176092258 ; uncharacterized protein LOC110054602 [Orbicella faveolata] ; 48498 ; 738	48498	species=Montastraea faveolata;genus=Montastraea;family=Montastraeidae;suborder=Faviina;order=Scleractinia;subclass=Hexacorallia;class=Anthozoa;phylum=Cnidaria;no rank=Eumetazoa;kingdom=Metazoa;no rank=Opisthokonta;superkingdom=Eukaryota;no rank=cellular organisms;no rank=root	736	59.38	0	731	718	731	6610	738	32.6	99.1	protein binding;binding;molecular_function;calcium ion binding;metal ion binding;cation binding;ion binding	GO:0005515;GO:0005488;GO:0003674;GO:0005509;GO:0046872;GO:0043169;GO:0043167	18	TRINITY_DN87324_c0_g1_i1;TRINITY_DN87324_c0_g1_i1;TRINITY_DN87324_c0_g1_i2;TRINITY_DN87324_c0_g1_i2	.;PF13516.3^LRR_6^Leucine Rich repeat^153-175^E:1.9e-05`PF13516.3^LRR_6^Leucine Rich repeat^180-203^E:0.0066`PF13516.3^LRR_6^Leucine Rich repeat^208-223^E:1.4`PF13516.3^LRR_6^Leucine Rich repeat^236-259^E:6.2e-05`PF13516.3^LRR_6^Leucine Rich repeat^265-280^E:0.26`PF13516.3^LRR_6^Leucine Rich repeat^293-315^E:2.8e-06`PF13833.3^EF-hand_8^EF-hand domain pair^436-481^E:0.024`PF13202.3^EF-hand_5^EF ha…	sigP:1^28^0.871^YES;.;sigP:1^28^0.871^YES;.
TRINITY_DN97304_c4_g1	TRINITY_DN97304_c4_g1_i1;TRINITY_DN97304_c4_g1_i2;TRINITY_DN97304_c4_g1_i3;TRINITY_DN97304_c4_g1_i4;TRINITY_DN97304_c4_g1_i5;TRINITY_DN97304_c4_g1_i6;TRINITY_DN97304_c4_g1_i7;TRINITY_DN97304_c4_g1_i8;TRINITY_DN97304_c4_g1_i9;TRINITY_DN97304_c4_g1_i10;TRINITY_DN97304_c4_g1_i11;TRINITY_DN97304_c4_g1_i12;TRINITY_DN97304_c4_g1_i13;TRINITY_DN97304_c4_g1_i14;TRINITY_DN97304_c4_g1_i15;TRINITY_DN97304_c4…	20	1005474736 ; PREDICTED: gamma-aminobutyric acid receptor subunit beta-like [Acropora digitifera] ; 70779 ; 488	-2.78	0	6.87	29.34	26.52	31.34	12.57	243.52	122.01	202.24	175.27	20.81	18.81	22.23	8.92	172.72	86.54	143.44	124.32	1410	TRINITY_DN97304_c4_g1_i13	gi|1005474736|ref|XP_015774143.1|	1005474736 ; PREDICTED: gamma-aminobutyric acid receptor subunit beta-like [Acropora digitifera] ; 70779 ; 488	70779	species=Acropora digitifera;genus=Acropora;family=Acroporidae;suborder=Astrocoeniina;order=Scleractinia;subclass=Hexacorallia;class=Anthozoa;phylum=Cnidaria;no rank=Eumetazoa;kingdom=Metazoa;no rank=Opisthokonta;superkingdom=Eukaryota;no rank=cellular organisms;no rank=root	417	71.22	0	378	413	378	3969	488	31.2	77.5	cell junction;cellular_component;chloride channel complex;ion channel complex;integral component of membrane;intrinsic component of membrane;membrane part;membrane;transmembrane transporter complex;transporter complex;macromolecular complex;postsynaptic membrane;postsynapse;synapse;cell part;cell;synapse part;synaptic membrane;plasma membrane region;plasma membrane part;plasma membrane;cell perip…	GO:0030054;GO:0005575;GO:0034707;GO:0034702;GO:0016021;GO:0031224;GO:0044425;GO:0016020;GO:1902495;GO:1990351;GO:0032991;GO:0045211;GO:0098794;GO:0045202;GO:0044464;GO:0005623;GO:0044456;GO:0097060;GO:0098590;GO:0044459;GO:0005886;GO:0071944;GO:0005254;GO:0015108;GO:0015103;GO:0008509;GO:0015075;GO:0022891;GO:0022857;GO:0005215;GO:0003674;GO:0022892;GO:0005253;GO:0005216;GO:0022838;GO:0015267;GO:…	2984	TRINITY_DN97304_c4_g1_i1;TRINITY_DN97304_c4_g1_i2;TRINITY_DN97304_c4_g1_i2;TRINITY_DN97304_c4_g1_i5;TRINITY_DN97304_c4_g1_i6;TRINITY_DN97304_c4_g1_i8;TRINITY_DN97304_c4_g1_i8;TRINITY_DN97304_c4_g1_i9;TRINITY_DN97304_c4_g1_i11;TRINITY_DN97304_c4_g1_i12;TRINITY_DN97304_c4_g1_i13;TRINITY_DN97304_c4_g1_i13;TRINITY_DN97304_c4_g1_i14;TRINITY_DN97304_c4_g1_i14;TRINITY_DN97304_c4_g1_i15;TRINITY_DN97304_c…	PF02931.20^Neur_chan_LBD^Neurotransmitter-gated ion-channel ligand binding domain^100-243^E:9.7e-29;PF02931.20^Neur_chan_LBD^Neurotransmitter-gated ion-channel ligand binding domain^100-303^E:5e-36`PF02932.13^Neur_chan_memb^Neurotransmitter-gated ion-channel transmembrane region^311-394^E:5e-25;PF00001.18^7tm_1^7 transmembrane receptor (rhodopsin family)^46-307^E:8.7e-41;PF02931.20^Neur_chan_LBD^…	sigP:1^23^0.474^YES;sigP:1^23^0.474^YES;.;sigP:1^23^0.474^YES;.;sigP:1^23^0.474^YES;.;sigP:1^23^0.474^YES;.;.;sigP:1^23^0.474^YES;.;sigP:1^23^0.474^YES;.;sigP:1^23^0.474^YES;sigP:1^23^0.474^YES;.;sigP:1^23^0.474^YES;.;.
TRINITY_DN95392_c4_g1	TRINITY_DN95392_c4_g1_i1;TRINITY_DN95392_c4_g1_i2;TRINITY_DN95392_c4_g1_i3;TRINITY_DN95392_c4_g1_i4;TRINITY_DN95392_c4_g1_i5;TRINITY_DN95392_c4_g1_i6	6	1176085347 ; uncharacterized PE-PGRS family protein PE_PGRS46-like isoform X3 [Orbicella faveolata] ; 48498 ; 594	-2.77	0	6.83	0.51	3.29	3.44	1.57	16.71	18.23	17.65	20.36	0.38	2.46	2.57	1.18	12.5	13.65	13.21	15.23	1336	TRINITY_DN95392_c4_g1_i6	gi|1176085347|ref|XP_020612928.1|	1176085347 ; uncharacterized PE-PGRS family protein PE_PGRS46-like isoform X3 [Orbicella faveolata] ; 48498 ; 594	48498	species=Montastraea faveolata;genus=Montastraea;family=Montastraeidae;suborder=Faviina;order=Scleractinia;subclass=Hexacorallia;class=Anthozoa;phylum=Cnidaria;no rank=Eumetazoa;kingdom=Metazoa;no rank=Opisthokonta;superkingdom=Eukaryota;no rank=cellular organisms;no rank=root	319	71.16	9.7e-112	312	315	312	1525	594	62	52.5	NA	NA	NA	TRINITY_DN95392_c4_g1_i4;TRINITY_DN95392_c4_g1_i6	.;.	sigP:1^20^0.88^YES;sigP:1^20^0.88^YES
TRINITY_DN90222_c2_g1	TRINITY_DN90222_c2_g1_i1;TRINITY_DN90222_c2_g1_i2;TRINITY_DN90222_c2_g1_i3;TRINITY_DN90222_c2_g1_i4;TRINITY_DN90222_c2_g1_i5	5	1176100558 ; actin cytoskeleton-regulatory complex protein PAN1-like [Orbicella faveolata] ; 48498 ; 386	-2.76	0	6.76	5.61	15.18	15.29	9.65	116.15	72.82	86.04	74.87	4.09	11.05	11.13	7.02	84.54	53.01	62.62	54.5	1374	TRINITY_DN90222_c2_g1_i1	gi|1176100558|ref|XP_020620984.1|	1176100558 ; actin cytoskeleton-regulatory complex protein PAN1-like [Orbicella faveolata] ; 48498 ; 386	48498	species=Montastraea faveolata;genus=Montastraea;family=Montastraeidae;suborder=Faviina;order=Scleractinia;subclass=Hexacorallia;class=Anthozoa;phylum=Cnidaria;no rank=Eumetazoa;kingdom=Metazoa;no rank=Opisthokonta;superkingdom=Eukaryota;no rank=cellular organisms;no rank=root	388	60.57	8.01e-94	386	372	386	1475	386	75.7	100	NA	NA	NA	TRINITY_DN90222_c2_g1_i1	.	sigP:1^25^0.839^YES
TRINITY_DN104055_c3_g2	TRINITY_DN104055_c3_g2_i1;TRINITY_DN104055_c3_g2_i2;TRINITY_DN104055_c3_g2_i3;TRINITY_DN104055_c3_g2_i4;TRINITY_DN104055_c3_g2_i5;TRINITY_DN104055_c3_g2_i6;TRINITY_DN104055_c3_g2_i7;TRINITY_DN104055_c3_g2_i8;TRINITY_DN104055_c3_g2_i9;TRINITY_DN104055_c3_g2_i10	10	1005453228 ; PREDICTED: integrin beta-like protein A isoform X1 [Acropora digitifera] ; 70779 ; 318	-2.75	0	6.74	5.1	3.66	5.16	5.61	49.31	32.08	28.38	37.61	4.25	3.05	4.3	4.68	41.11	26.74	23.66	31.36	1199	TRINITY_DN104055_c3_g2_i6	gi|1005453228|ref|XP_015763770.1|	1005453228 ; PREDICTED: integrin beta-like protein A isoform X1 [Acropora digitifera] ; 70779 ; 318	70779	species=Acropora digitifera;genus=Acropora;family=Acroporidae;suborder=Astrocoeniina;order=Scleractinia;subclass=Hexacorallia;class=Anthozoa;phylum=Cnidaria;no rank=Eumetazoa;kingdom=Metazoa;no rank=Opisthokonta;superkingdom=Eukaryota;no rank=cellular organisms;no rank=root	185	64.32	1.76e-75	180	183	180	1303	318	42.1	56.6	cell surface;cell part;cellular_component;cell;early endosome;endosome;endomembrane system;cytoplasmic vesicle;cytoplasmic part;cytoplasm;intracellular part;intracellular;intracellular vesicle;vesicle;membrane-bounded organelle;organelle;intracellular organelle;integral component of membrane;intrinsic component of membrane;membrane part;membrane;plasma membrane;cell periphery;recycling endosome;c…	GO:0009986;GO:0044464;GO:0005575;GO:0005623;GO:0005769;GO:0005768;GO:0012505;GO:0031410;GO:0044444;GO:0005737;GO:0044424;GO:0005622;GO:0097708;GO:0031982;GO:0043227;GO:0043226;GO:0043229;GO:0016021;GO:0031224;GO:0044425;GO:0016020;GO:0005886;GO:0071944;GO:0055037;GO:0005509;GO:0046872;GO:0043169;GO:0043167;GO:0005488;GO:0003674;GO:0031589;GO:0007155;GO:0022610;GO:0008150;GO:0006909;GO:0044765;GO:…	335	TRINITY_DN104055_c3_g2_i3;TRINITY_DN104055_c3_g2_i8;TRINITY_DN104055_c3_g2_i9;TRINITY_DN104055_c3_g2_i10	.;.;.;.	sigP:1^26^0.79^YES;sigP:1^26^0.79^YES;sigP:1^26^0.79^YES;sigP:1^26^0.79^YES
TRINITY_DN103112_c1_g1	TRINITY_DN103112_c1_g1_i1;TRINITY_DN103112_c1_g1_i2;TRINITY_DN103112_c1_g1_i3;TRINITY_DN103112_c1_g1_i4;TRINITY_DN103112_c1_g1_i5;TRINITY_DN103112_c1_g1_i6;TRINITY_DN103112_c1_g1_i7;TRINITY_DN103112_c1_g1_i8	8	1176082630 ; uncharacterized protein LOC110049957 [Orbicella faveolata] ; 48498 ; 182	-2.75	0	6.72	46.19	40.97	24.08	55.22	397.64	263.27	404.04	207.82	40.84	36.22	21.29	48.82	351.58	232.77	357.23	183.75	1131	TRINITY_DN103112_c1_g1_i2	gi|1176082630|ref|XP_020611472.1|	1176082630 ; uncharacterized protein LOC110049957 [Orbicella faveolata] ; 48498 ; 182	48498	species=Montastraea faveolata;genus=Montastraea;family=Montastraeidae;suborder=Faviina;order=Scleractinia;subclass=Hexacorallia;class=Anthozoa;phylum=Cnidaria;no rank=Eumetazoa;kingdom=Metazoa;no rank=Opisthokonta;superkingdom=Eukaryota;no rank=cellular organisms;no rank=root	167	70.66	1.95e-73	167	166	167	2258	182	22.1	91.8	basement membrane;proteinaceous extracellular matrix;extracellular matrix;extracellular region;cellular_component;extracellular region part;extracellular matrix component;extracellular space;calcium ion binding;metal ion binding;cation binding;ion binding;binding;molecular_function;multicellular organism development;single-multicellular organism process;single-organism process;biological_process;…	GO:0005604;GO:0005578;GO:0031012;GO:0005576;GO:0005575;GO:0044421;GO:0044420;GO:0005615;GO:0005509;GO:0046872;GO:0043169;GO:0043167;GO:0005488;GO:0003674;GO:0007275;GO:0044707;GO:0044699;GO:0008150;GO:0032501;GO:0044767;GO:0032502;GO:0048856;GO:0007165;GO:0009987;GO:0051716;GO:0050896;GO:0044700;GO:0023052;GO:0007154;GO:0050794;GO:0050789;GO:0065007;GO:0005515;GO:0005813;GO:0043232;GO:0043229;GO:…	1468	TRINITY_DN103112_c1_g1_i1;TRINITY_DN103112_c1_g1_i1;TRINITY_DN103112_c1_g1_i2;TRINITY_DN103112_c1_g1_i2;TRINITY_DN103112_c1_g1_i3;TRINITY_DN103112_c1_g1_i3;TRINITY_DN103112_c1_g1_i4;TRINITY_DN103112_c1_g1_i5;TRINITY_DN103112_c1_g1_i5;TRINITY_DN103112_c1_g1_i6;TRINITY_DN103112_c1_g1_i7	PF07648.12^Kazal_2^Kazal-type serine protease inhibitor domain^58-99^E:0.022`PF10591.6^SPARC_Ca_bdg^Secreted protein acidic and rich in cysteine Ca binding region^106-212^E:4.5e-21;PF13424.3^TPR_12^Tetratricopeptide repeat^14-83^E:3e-13`PF13374.3^TPR_10^Tetratricopeptide repeat^17-47^E:0.018`PF12862.4^ANAPC5^Anaphase-promoting complex subunit 5^52-92^E:0.45`PF13374.3^TPR_10^Tetratricopeptide repe…	sigP:1^22^0.745^YES;.;.;sigP:1^22^0.745^YES;sigP:1^22^0.745^YES;.;sigP:1^22^0.753^YES;sigP:1^22^0.745^YES;.;sigP:1^22^0.745^YES;sigP:1^22^0.745^YES
TRINITY_DN95464_c2_g1	TRINITY_DN95464_c2_g1_i1;TRINITY_DN95464_c2_g1_i2;TRINITY_DN95464_c2_g1_i3;TRINITY_DN95464_c2_g1_i4;TRINITY_DN95464_c2_g1_i5;TRINITY_DN95464_c2_g1_i6;TRINITY_DN95464_c2_g1_i7;TRINITY_DN95464_c2_g1_i8;TRINITY_DN95464_c2_g1_i9;TRINITY_DN95464_c2_g1_i10;TRINITY_DN95464_c2_g1_i11;TRINITY_DN95464_c2_g1_i12;TRINITY_DN95464_c2_g1_i13;TRINITY_DN95464_c2_g1_i14	14	1176103653 ; protein HOS4-like [Orbicella faveolata] ; 48498 ; 788	-2.74	0	6.66	0.51	0.37	0.76	0.45	3.97	4.28	4.69	12.08	0.2	0.14	0.3	0.18	1.57	1.69	1.85	4.76	2536	TRINITY_DN95464_c2_g1_i2	gi|1176103653|ref|XP_020622613.1|	1176103653 ; protein HOS4-like [Orbicella faveolata] ; 48498 ; 788	48498	species=Montastraea faveolata;genus=Montastraea;family=Montastraeidae;suborder=Faviina;order=Scleractinia;subclass=Hexacorallia;class=Anthozoa;phylum=Cnidaria;no rank=Eumetazoa;kingdom=Metazoa;no rank=Opisthokonta;superkingdom=Eukaryota;no rank=cellular organisms;no rank=root	516	58.14	2.14e-172	494	509	494	4270	788	35.8	62.7	protein binding;binding;molecular_function	GO:0005515;GO:0005488;GO:0003674	18	TRINITY_DN95464_c2_g1_i1;TRINITY_DN95464_c2_g1_i2;TRINITY_DN95464_c2_g1_i2;TRINITY_DN95464_c2_g1_i3;TRINITY_DN95464_c2_g1_i4;TRINITY_DN95464_c2_g1_i5;TRINITY_DN95464_c2_g1_i5;TRINITY_DN95464_c2_g1_i6;TRINITY_DN95464_c2_g1_i7;TRINITY_DN95464_c2_g1_i8;TRINITY_DN95464_c2_g1_i9;TRINITY_DN95464_c2_g1_i9;TRINITY_DN95464_c2_g1_i11;TRINITY_DN95464_c2_g1_i11;TRINITY_DN95464_c2_g1_i12;TRINITY_DN95464_c2_g1…	PF09479.7^Flg_new^Listeria-Bacteroides repeat domain (List_Bact_rpt)^364-410^E:0.023;PF09479.7^Flg_new^Listeria-Bacteroides repeat domain (List_Bact_rpt)^364-410^E:0.023;PF00240.20^ubiquitin^Ubiquitin family^91-148^E:5.5e-06`PF14560.3^Ubiquitin_2^Ubiquitin-like domain^96-149^E:0.35`PF13637.3^Ank_4^Ankyrin repeats (many copies)^201-252^E:1.5e-05`PF12796.4^Ank_2^Ankyrin repeats (3 copies)^202-279^E…	.;.;.;.;.;.;.;.;.;.;.;.;.;.;.;.;.
TRINITY_DN88887_c3_g1	TRINITY_DN88887_c3_g1_i1;TRINITY_DN88887_c3_g1_i2;TRINITY_DN88887_c3_g1_i3;TRINITY_DN88887_c3_g1_i4;TRINITY_DN88887_c3_g1_i5;TRINITY_DN88887_c3_g1_i6;TRINITY_DN88887_c3_g1_i7	7	1176062836 ; neurogenic locus Notch protein-like isoform X3 [Orbicella faveolata] ; 48498 ; 2540	-2.72	0	6.61	2.81	3.84	3.44	0.9	22.55	34.55	12.4	22.08	2.52	3.45	3.09	0.81	20.28	31.07	11.15	19.86	1112	TRINITY_DN88887_c3_g1_i5	gi|1176062836|ref|XP_020601539.1|	1176062836 ; neurogenic locus Notch protein-like isoform X3 [Orbicella faveolata] ; 48498 ; 2540	48498	species=Montastraea faveolata;genus=Montastraea;family=Montastraeidae;suborder=Faviina;order=Scleractinia;subclass=Hexacorallia;class=Anthozoa;phylum=Cnidaria;no rank=Eumetazoa;kingdom=Metazoa;no rank=Opisthokonta;superkingdom=Eukaryota;no rank=cellular organisms;no rank=root	1769;684;683;362;162;162;159;159;119;119	58.451;64.181;63.25;59.945;56.173;56.173;46.541;45.912;48.739;46.218	0.0;0.0;0.0;2.99e-129;2.69e-47;5.04e-46;8.43e-28;3.33e-27;2.12e-21;2.11e-19	2530	1750	2530	5316	2540	98.8	99.6	cell-cell junction;cell junction;cellular_component;extracellular exosome;extracellular vesicle;vesicle;membrane-bounded organelle;organelle;extracellular region;extracellular organelle;extracellular region part;filopodium;actin-based cell projection;cell projection;cell part;cell;focal adhesion;cell-substrate adherens junction;cell-substrate junction;adherens junction;anchoring junction;integral…	GO:0005911;GO:0030054;GO:0005575;GO:0070062;GO:1903561;GO:0031982;GO:0043227;GO:0043226;GO:0005576;GO:0043230;GO:0044421;GO:0030175;GO:0098858;GO:0042995;GO:0044464;GO:0005623;GO:0005925;GO:0005924;GO:0030055;GO:0005912;GO:0070161;GO:0005887;GO:0031226;GO:0005886;GO:0016020;GO:0071944;GO:0031224;GO:0044425;GO:0044459;GO:0016021;GO:0030027;GO:0031252;GO:0005634;GO:0043231;GO:0043229;GO:0005622;GO:…	601	TRINITY_DN88887_c3_g1_i1;TRINITY_DN88887_c3_g1_i2;TRINITY_DN88887_c3_g1_i3;TRINITY_DN88887_c3_g1_i5;TRINITY_DN88887_c3_g1_i6;TRINITY_DN88887_c3_g1_i7	PF00008.24^EGF^EGF-like domain^68-94^E:1.9e-06;PF00008.24^EGF^EGF-like domain^215-248^E:8.1e-05`PF00008.24^EGF^EGF-like domain^298-331^E:0.00017`PF00008.24^EGF^EGF-like domain^577-604^E:0.00011`PF00008.24^EGF^EGF-like domain^660-692^E:3.4e-05;PF00090.16^TSP_1^Thrombospondin type 1 domain^140-192^E:1.2e-08`PF05986.11^ADAM_spacer1^ADAM-TS Spacer 1^305-399^E:1e-05`PF00090.16^TSP_1^Thrombospondin typ…	.;.;.;sigP:1^21^0.841^YES;.;.
TRINITY_DN103438_c5_g1	TRINITY_DN103438_c5_g1_i1;TRINITY_DN103438_c5_g1_i2;TRINITY_DN103438_c5_g1_i3;TRINITY_DN103438_c5_g1_i4;TRINITY_DN103438_c5_g1_i5;TRINITY_DN103438_c5_g1_i6;TRINITY_DN103438_c5_g1_i7;TRINITY_DN103438_c5_g1_i8;TRINITY_DN103438_c5_g1_i9;TRINITY_DN103438_c5_g1_i10;TRINITY_DN103438_c5_g1_i11;TRINITY_DN103438_c5_g1_i12;TRINITY_DN103438_c5_g1_i13;TRINITY_DN103438_c5_g1_i14;TRINITY_DN103438_c5_g1_i15;TRI…	17	1176107233 ; uncharacterized protein LOC110061982, partial [Orbicella faveolata] ; 48498 ; 219	-2.72	0	6.58	16.84	18.47	32.68	17.28	215.36	78.79	293.75	95.8	17.96	19.7	34.85	18.43	229.66	84.02	313.26	102.16	938	TRINITY_DN103438_c5_g1_i6	gi|1176107233|ref|XP_020624512.1|	1176107233 ; uncharacterized protein LOC110061982, partial [Orbicella faveolata] ; 48498 ; 219	48498	species=Montastraea faveolata;genus=Montastraea;family=Montastraeidae;suborder=Faviina;order=Scleractinia;subclass=Hexacorallia;class=Anthozoa;phylum=Cnidaria;no rank=Eumetazoa;kingdom=Metazoa;no rank=Opisthokonta;superkingdom=Eukaryota;no rank=cellular organisms;no rank=root	183	44.81	2.22e-43	181	182	181	1143	219	47.8	82.6	integral component of membrane;intrinsic component of membrane;membrane part;cellular_component;membrane;copper ion binding;transition metal ion binding;metal ion binding;cation binding;ion binding;binding;molecular_function;oxidoreductase activity, acting on paired donors, with incorporation or reduction of molecular oxygen, reduced ascorbate as one donor, and incorporation of one atom of oxygen…	GO:0016021;GO:0031224;GO:0044425;GO:0005575;GO:0016020;GO:0005507;GO:0046914;GO:0046872;GO:0043169;GO:0043167;GO:0005488;GO:0003674;GO:0016715;GO:0016705;GO:0016491;GO:0003824;GO:0004497	18	TRINITY_DN103438_c5_g1_i6;TRINITY_DN103438_c5_g1_i7;TRINITY_DN103438_c5_g1_i11;TRINITY_DN103438_c5_g1_i13	PF03351.14^DOMON^DOMON domain^33-150^E:4.6e-24;PF03351.14^DOMON^DOMON domain^2-93^E:2.4e-16;PF03351.14^DOMON^DOMON domain^33-111^E:2.7e-15;PF03351.14^DOMON^DOMON domain^2-92^E:3.6e-16	sigP:1^22^0.718^YES;.;sigP:1^22^0.764^YES;.
TRINITY_DN92052_c0_g1	TRINITY_DN92052_c0_g1_i1;TRINITY_DN92052_c0_g1_i2;TRINITY_DN92052_c0_g1_i3;TRINITY_DN92052_c0_g1_i4;TRINITY_DN92052_c0_g1_i5;TRINITY_DN92052_c0_g1_i6;TRINITY_DN92052_c0_g1_i7;TRINITY_DN92052_c0_g1_i8;TRINITY_DN92052_c0_g1_i9;TRINITY_DN92052_c0_g1_i10;TRINITY_DN92052_c0_g1_i11;TRINITY_DN92052_c0_g1_i12;TRINITY_DN92052_c0_g1_i13;TRINITY_DN92052_c0_g1_i14;TRINITY_DN92052_c0_g1_i15;TRINITY_DN92052_c0…	22	1176077578 ; uncharacterized protein LOC110047417 [Orbicella faveolata] ; 48498 ; 514	-2.72	0	6.57	8.68	28.16	25.99	18.63	120.94	141.03	188.61	108.91	2.75	8.92	8.23	5.9	38.29	44.65	59.72	34.49	3158	TRINITY_DN92052_c0_g1_i10	gi|1176077578|ref|XP_020608823.1|	1176077578 ; uncharacterized protein LOC110047417 [Orbicella faveolata] ; 48498 ; 514	48498	species=Montastraea faveolata;genus=Montastraea;family=Montastraeidae;suborder=Faviina;order=Scleractinia;subclass=Hexacorallia;class=Anthozoa;phylum=Cnidaria;no rank=Eumetazoa;kingdom=Metazoa;no rank=Opisthokonta;superkingdom=Eukaryota;no rank=cellular organisms;no rank=root	533	66.42	0	513	525	513	3798	514	41.5	99.8	external side of plasma membrane;cell surface;cell part;cellular_component;cell;plasma membrane;membrane;cell periphery;plasma membrane part;membrane part;side of membrane;extracellular exosome;extracellular vesicle;vesicle;membrane-bounded organelle;organelle;extracellular region;extracellular organelle;extracellular region part;integral component of membrane;intrinsic component of membrane;carb…	GO:0009897;GO:0009986;GO:0044464;GO:0005575;GO:0005623;GO:0005886;GO:0016020;GO:0071944;GO:0044459;GO:0044425;GO:0098552;GO:0070062;GO:1903561;GO:0031982;GO:0043227;GO:0043226;GO:0005576;GO:0043230;GO:0044421;GO:0016021;GO:0031224;GO:0030246;GO:0005488;GO:0003674;GO:0046872;GO:0043169;GO:0043167;GO:0002925;GO:0002891;GO:0002714;GO:0002708;GO:0002705;GO:0002443;GO:0002252;GO:0002376;GO:0008150;GO:…	1542	TRINITY_DN92052_c0_g1_i1;TRINITY_DN92052_c0_g1_i2;TRINITY_DN92052_c0_g1_i2;TRINITY_DN92052_c0_g1_i3;TRINITY_DN92052_c0_g1_i4;TRINITY_DN92052_c0_g1_i5;TRINITY_DN92052_c0_g1_i6;TRINITY_DN92052_c0_g1_i7;TRINITY_DN92052_c0_g1_i10;TRINITY_DN92052_c0_g1_i12;TRINITY_DN92052_c0_g1_i13;TRINITY_DN92052_c0_g1_i14;TRINITY_DN92052_c0_g1_i16;TRINITY_DN92052_c0_g1_i19;TRINITY_DN92052_c0_g1_i20;TRINITY_DN92052_c…	PF00188.23^CAP^Cysteine-rich secretory protein family^92-214^E:4.8e-09`PF00059.18^Lectin_C^Lectin C-type domain^266-372^E:3e-16;PF13385.3^Laminin_G_3^Concanavalin A-like lectin/glucanases superfamily^9-166^E:8.9e-08`PF00008.24^EGF^EGF-like domain^189-221^E:2.6e-06;PF01477.20^PLAT^PLAT/LH2 domain^49-148^E:1.7e-19;PF01477.20^PLAT^PLAT/LH2 domain^61-160^E:6.5e-19`PF13385.3^Laminin_G_3^Concanavalin A…	.;.;sigP:1^18^0.846^YES;.;.;sigP:1^18^0.846^YES;.;sigP:1^24^0.86^YES;.;sigP:1^18^0.846^YES;.;sigP:1^24^0.86^YES;.;sigP:1^24^0.86^YES;.;.;sigP:1^24^0.86^YES;.
TRINITY_DN101532_c1_g1	TRINITY_DN101532_c1_g1_i1;TRINITY_DN101532_c1_g1_i2;TRINITY_DN101532_c1_g1_i3;TRINITY_DN101532_c1_g1_i4;TRINITY_DN101532_c1_g1_i5;TRINITY_DN101532_c1_g1_i6;TRINITY_DN101532_c1_g1_i7;TRINITY_DN101532_c1_g1_i8;TRINITY_DN101532_c1_g1_i9;TRINITY_DN101532_c1_g1_i10;TRINITY_DN101532_c1_g1_i11;TRINITY_DN101532_c1_g1_i12;TRINITY_DN101532_c1_g1_i13;TRINITY_DN101532_c1_g1_i14;TRINITY_DN101532_c1_g1_i15;TRI…	28	1176069955 ; uncharacterized protein LOC110043694 isoform X3 [Orbicella faveolata] ; 48498 ; 3254	-2.71	0	6.56	12.5	31.64	35.36	10.77	131.81	158.82	166.49	136.52	1.95	4.95	5.53	1.68	20.6	24.82	26.02	21.34	6398	TRINITY_DN101532_c1_g1_i24	gi|1176069955|ref|XP_020604839.1|	1176069955 ; uncharacterized protein LOC110043694 isoform X3 [Orbicella faveolata] ; 48498 ; 3254	48498	species=Montastraea faveolata;genus=Montastraea;family=Montastraeidae;suborder=Faviina;order=Scleractinia;subclass=Hexacorallia;class=Anthozoa;phylum=Cnidaria;no rank=Eumetazoa;kingdom=Metazoa;no rank=Opisthokonta;superkingdom=Eukaryota;no rank=cellular organisms;no rank=root	2402	80.93	0	2369	2332	2369	8208	3254	85.2	72.8	integral component of membrane;intrinsic component of membrane;membrane part;cellular_component;membrane;plasma membrane;cell part;cell;cell periphery;carbohydrate binding;binding;molecular_function;collagen binding;protein complex binding;protein binding;macromolecular complex binding;endocytosis;vesicle-mediated transport;transport;establishment of localization;localization;biological_process;c…	GO:0016021;GO:0031224;GO:0044425;GO:0005575;GO:0016020;GO:0005886;GO:0044464;GO:0005623;GO:0071944;GO:0030246;GO:0005488;GO:0003674;GO:0005518;GO:0032403;GO:0005515;GO:0044877;GO:0006897;GO:0016192;GO:0006810;GO:0051234;GO:0051179;GO:0008150;GO:0009986;GO:0005925;GO:0005924;GO:0030055;GO:0030054;GO:0005912;GO:0070161;GO:0030574;GO:0044712;GO:0044710;GO:0008152;GO:0044699;GO:0009056;GO:0032963;GO:…	528	TRINITY_DN101532_c1_g1_i1;TRINITY_DN101532_c1_g1_i3;TRINITY_DN101532_c1_g1_i4;TRINITY_DN101532_c1_g1_i6;TRINITY_DN101532_c1_g1_i7;TRINITY_DN101532_c1_g1_i9;TRINITY_DN101532_c1_g1_i10;TRINITY_DN101532_c1_g1_i12;TRINITY_DN101532_c1_g1_i13;TRINITY_DN101532_c1_g1_i14;TRINITY_DN101532_c1_g1_i19;TRINITY_DN101532_c1_g1_i21;TRINITY_DN101532_c1_g1_i22;TRINITY_DN101532_c1_g1_i24;TRINITY_DN101532_c1_g1_i25;…	PF00059.18^Lectin_C^Lectin C-type domain^657-759^E:1.1e-19`PF00059.18^Lectin_C^Lectin C-type domain^786-886^E:9.7e-23`PF13385.3^Laminin_G_3^Concanavalin A-like lectin/glucanases superfamily^988-1109^E:2.4e-09`PF07691.9^PA14^PA14 domain^1406-1483^E:6.9e-07`PF07691.9^PA14^PA14 domain^1538-1650^E:1.5e-09`PF13385.3^Laminin_G_3^Concanavalin A-like lectin/glucanases superfamily^1751-1899^E:2.5e-17`PF00…	.;.;.;.;.;.;.;.;.;.;.;.;.;.;.;.
TRINITY_DN105082_c4_g1	TRINITY_DN105082_c4_g1_i1;TRINITY_DN105082_c4_g1_i2;TRINITY_DN105082_c4_g1_i3;TRINITY_DN105082_c4_g1_i4	4	1005482277 ; PREDICTED: transient receptor potential cation channel subfamily A member 1-like [Acropora digitifera] ; 70779 ; 744	-2.71	0	6.53	4.59	5.85	2.87	4.26	24.77	40.63	34.64	27.6	1.29	1.64	0.8	1.2	6.95	11.4	9.72	7.74	3565	TRINITY_DN105082_c4_g1_i4	gi|1005482277|ref|XP_015777828.1|	1005482277 ; PREDICTED: transient receptor potential cation channel subfamily A member 1-like [Acropora digitifera] ; 70779 ; 744	70779	species=Acropora digitifera;genus=Acropora;family=Acroporidae;suborder=Astrocoeniina;order=Scleractinia;subclass=Hexacorallia;class=Anthozoa;phylum=Cnidaria;no rank=Eumetazoa;kingdom=Metazoa;no rank=Opisthokonta;superkingdom=Eukaryota;no rank=cellular organisms;no rank=root	761	70.96	0	695	761	695	3824	744	59.7	93.4	cation channel complex;ion channel complex;integral component of membrane;intrinsic component of membrane;membrane part;cellular_component;membrane;transmembrane transporter complex;transporter complex;macromolecular complex;plasma membrane;cell part;cell;cell periphery;cation channel activity;cation transmembrane transporter activity;ion transmembrane transporter activity;substrate-specific tran…	GO:0034703;GO:0034702;GO:0016021;GO:0031224;GO:0044425;GO:0005575;GO:0016020;GO:1902495;GO:1990351;GO:0032991;GO:0005886;GO:0044464;GO:0005623;GO:0071944;GO:0005261;GO:0008324;GO:0015075;GO:0022891;GO:0022857;GO:0005215;GO:0003674;GO:0022892;GO:0005216;GO:0022838;GO:0015267;GO:0022803;GO:0015276;GO:0022834;GO:0099600;GO:0004872;GO:0060089;GO:0022836;GO:0097604;GO:0097603;GO:0006816;GO:0070838;GO:…	636	TRINITY_DN105082_c4_g1_i1;TRINITY_DN105082_c4_g1_i4	PF12796.4^Ank_2^Ankyrin repeats (3 copies)^76-166^E:5.8e-14`PF13637.3^Ank_4^Ankyrin repeats (many copies)^76-126^E:2.6e-06`PF00023.27^Ank^Ankyrin repeat^106-136^E:0.0098`PF13637.3^Ank_4^Ankyrin repeats (many copies)^118-159^E:8.9e-05`PF12796.4^Ank_2^Ankyrin repeats (3 copies)^154-231^E:4e-10`PF13637.3^Ank_4^Ankyrin repeats (many copies)^175-225^E:4.9e-09`PF00023.27^Ank^Ankyrin repeat^175-203^E:8.…	.;.
TRINITY_DN89969_c3_g2	TRINITY_DN89969_c3_g2_i1	1	1176099864 ; uncharacterized protein LOC110058316 isoform X3 [Orbicella faveolata] ; 48498 ; 677	-2.7	0	6.51	1.28	2.19	1.91	2.02	16.71	12.61	15.53	13.92	0.74	1.28	1.11	1.18	9.74	7.35	9.06	8.11	1715	TRINITY_DN89969_c3_g2_i1	gi|1176099864|ref|XP_020620615.1|	1176099864 ; uncharacterized protein LOC110058316 isoform X3 [Orbicella faveolata] ; 48498 ; 677	48498	species=Montastraea faveolata;genus=Montastraea;family=Montastraeidae;suborder=Faviina;order=Scleractinia;subclass=Hexacorallia;class=Anthozoa;phylum=Cnidaria;no rank=Eumetazoa;kingdom=Metazoa;no rank=Opisthokonta;superkingdom=Eukaryota;no rank=cellular organisms;no rank=root	400	48.5	9.5e-89	389	382	389	1715	677	66.8	57.5	NA	NA	NA	NA	NA	NA
TRINITY_DN86070_c0_g2	TRINITY_DN86070_c0_g2_i1	1	1005455711 ; PREDICTED: uncharacterized protein LOC107343909 isoform X2 [Acropora digitifera] ; 70779 ; 1699	-2.7	0	6.49	1.02	0.55	1.15	0.67	6.43	9.9	7.26	7.36	0.4	0.22	0.45	0.26	2.52	3.88	2.85	2.89	2551	TRINITY_DN86070_c0_g2_i1	gi|1005455711|ref|XP_015764987.1|	1005455711 ; PREDICTED: uncharacterized protein LOC107343909 isoform X2 [Acropora digitifera] ; 70779 ; 1699	70779	species=Acropora digitifera;genus=Acropora;family=Acroporidae;suborder=Astrocoeniina;order=Scleractinia;subclass=Hexacorallia;class=Anthozoa;phylum=Cnidaria;no rank=Eumetazoa;kingdom=Metazoa;no rank=Opisthokonta;superkingdom=Eukaryota;no rank=cellular organisms;no rank=root	775;154	48.903;29.221	0.0;2.55e-09	886	758	886	2551	1699	89.1	52.1	collagen trimer;protein complex;macromolecular complex;cellular_component;extracellular exosome;extracellular vesicle;vesicle;membrane-bounded organelle;organelle;extracellular region;extracellular organelle;extracellular region part;extracellular matrix;extracellular space;proteinaceous extracellular matrix;cell adhesion;biological adhesion;biological_process;endodermal cell differentiation;endo…	GO:0005581;GO:0043234;GO:0032991;GO:0005575;GO:0070062;GO:1903561;GO:0031982;GO:0043227;GO:0043226;GO:0005576;GO:0043230;GO:0044421;GO:0031012;GO:0005615;GO:0005578;GO:0007155;GO:0022610;GO:0008150;GO:0035987;GO:0001706;GO:0007492;GO:0009888;GO:0048856;GO:0032502;GO:0001704;GO:0044767;GO:0044699;GO:0007369;GO:0048598;GO:0009653;GO:0009790;GO:0007275;GO:0044707;GO:0032501;GO:0048646;GO:0030154;GO:…	59	TRINITY_DN86070_c0_g2_i1	PF00092.25^VWA^von Willebrand factor type A domain^436-592^E:5.4e-25`PF13519.3^VWA_2^von Willebrand factor type A domain^437-543^E:1.1e-06	.
TRINITY_DN97021_c0_g1	TRINITY_DN97021_c0_g1_i1;TRINITY_DN97021_c0_g1_i2;TRINITY_DN97021_c0_g1_i3;TRINITY_DN97021_c0_g1_i4;TRINITY_DN97021_c0_g1_i5;TRINITY_DN97021_c0_g1_i6;TRINITY_DN97021_c0_g1_i7;TRINITY_DN97021_c0_g1_i8;TRINITY_DN97021_c0_g1_i9;TRINITY_DN97021_c0_g1_i10;TRINITY_DN97021_c0_g1_i11;TRINITY_DN97021_c0_g1_i12;TRINITY_DN97021_c0_g1_i13;TRINITY_DN97021_c0_g1_i14;TRINITY_DN97021_c0_g1_i15;TRINITY_DN97021_c0…	23	1176100491 ; pollen-specific leucine-rich repeat extensin-like protein 2 [Orbicella faveolata] ; 48498 ; 335	-2.7	0	6.48	27.3	38.04	34.78	20.43	186.73	194.38	254.98	174.58	6.55	9.13	8.34	4.9	44.8	46.63	61.17	41.88	4168	TRINITY_DN97021_c0_g1_i4	gi|1176100491|ref|XP_020620950.1|	1176100491 ; pollen-specific leucine-rich repeat extensin-like protein 2 [Orbicella faveolata] ; 48498 ; 335	48498	species=Montastraea faveolata;genus=Montastraea;family=Montastraeidae;suborder=Faviina;order=Scleractinia;subclass=Hexacorallia;class=Anthozoa;phylum=Cnidaria;no rank=Eumetazoa;kingdom=Metazoa;no rank=Opisthokonta;superkingdom=Eukaryota;no rank=cellular organisms;no rank=root	197	58.88	1e-34	181	179	181	6072	335	8.8	54	NA	NA	NA	TRINITY_DN97021_c0_g1_i1;TRINITY_DN97021_c0_g1_i4;TRINITY_DN97021_c0_g1_i5;TRINITY_DN97021_c0_g1_i7;TRINITY_DN97021_c0_g1_i8;TRINITY_DN97021_c0_g1_i10;TRINITY_DN97021_c0_g1_i14;TRINITY_DN97021_c0_g1_i16;TRINITY_DN97021_c0_g1_i17;TRINITY_DN97021_c0_g1_i19;TRINITY_DN97021_c0_g1_i21;TRINITY_DN97021_c0_g1_i22;TRINITY_DN97021_c0_g1_i23	.;.;.;.;.;.;.;.;.;.;.;.;.	sigP:1^21^0.77^YES;sigP:1^21^0.77^YES;sigP:1^21^0.77^YES;sigP:1^21^0.77^YES;sigP:1^21^0.77^YES;sigP:1^21^0.77^YES;sigP:1^21^0.77^YES;sigP:1^21^0.77^YES;sigP:1^21^0.77^YES;sigP:1^21^0.77^YES;sigP:1^21^0.77^YES;sigP:1^21^0.77^YES;sigP:1^21^0.77^YES
TRINITY_DN105467_c3_g1	TRINITY_DN105467_c3_g1_i1;TRINITY_DN105467_c3_g1_i2;TRINITY_DN105467_c3_g1_i3;TRINITY_DN105467_c3_g1_i4;TRINITY_DN105467_c3_g1_i5;TRINITY_DN105467_c3_g1_i6;TRINITY_DN105467_c3_g1_i7;TRINITY_DN105467_c3_g1_i8;TRINITY_DN105467_c3_g1_i9;TRINITY_DN105467_c3_g1_i10;TRINITY_DN105467_c3_g1_i11;TRINITY_DN105467_c3_g1_i12	12	1176118052 ; uncharacterized protein LOC110067252 isoform X1 [Orbicella faveolata] ; 48498 ; 1217	-2.68	0	6.41	10.72	20.48	24.84	17.51	106.1	104.45	178.55	109.37	3.85	7.36	8.93	6.29	38.14	37.55	64.19	39.32	2782	TRINITY_DN105467_c3_g1_i9	gi|1176118052|ref|XP_020630217.1|	1176118052 ; uncharacterized protein LOC110067252 isoform X1 [Orbicella faveolata] ; 48498 ; 1217	48498	species=Montastraea faveolata;genus=Montastraea;family=Montastraeidae;suborder=Faviina;order=Scleractinia;subclass=Hexacorallia;class=Anthozoa;phylum=Cnidaria;no rank=Eumetazoa;kingdom=Metazoa;no rank=Opisthokonta;superkingdom=Eukaryota;no rank=cellular organisms;no rank=root	757	59.18	0	752	721	752	2888	1217	74.9	61.8	endoplasmic reticulum;cytoplasmic part;cytoplasm;intracellular part;cell part;cellular_component;cell;intracellular;intracellular membrane-bounded organelle;membrane-bounded organelle;organelle;intracellular organelle;endomembrane system;extracellular space;extracellular region part;extracellular region;sarcoplasmic reticulum;sarcoplasm;calcium ion binding;metal ion binding;cation binding;ion bin…	GO:0005783;GO:0044444;GO:0005737;GO:0044424;GO:0044464;GO:0005575;GO:0005623;GO:0005622;GO:0043231;GO:0043227;GO:0043226;GO:0043229;GO:0012505;GO:0005615;GO:0044421;GO:0005576;GO:0016529;GO:0016528;GO:0005509;GO:0046872;GO:0043169;GO:0043167;GO:0005488;GO:0003674;GO:0050840;GO:0008201;GO:0043168;GO:0005539;GO:0097367;GO:1901681;GO:0048266;GO:0044708;GO:0007610;GO:0008150;GO:0044699;GO:0048265;GO:…	565	TRINITY_DN105467_c3_g1_i2;TRINITY_DN105467_c3_g1_i4;TRINITY_DN105467_c3_g1_i7;TRINITY_DN105467_c3_g1_i8;TRINITY_DN105467_c3_g1_i9;TRINITY_DN105467_c3_g1_i10;TRINITY_DN105467_c3_g1_i11	PF01549.21^ShK^ShK domain-like^250-285^E:0.0024`PF00090.16^TSP_1^Thrombospondin type 1 domain^291-322^E:0.00051`PF00090.16^TSP_1^Thrombospondin type 1 domain^335-371^E:8.8e-11;PF01549.21^ShK^ShK domain-like^250-285^E:0.0024`PF00090.16^TSP_1^Thrombospondin type 1 domain^291-322^E:0.00051`PF00090.16^TSP_1^Thrombospondin type 1 domain^335-371^E:8.9e-11;PF01549.21^ShK^ShK domain-like^149-184^E:0.002`…	.;.;.;.;.;.;.
TRINITY_DN94698_c1_g1	TRINITY_DN94698_c1_g1_i1;TRINITY_DN94698_c1_g1_i2;TRINITY_DN94698_c1_g1_i3;TRINITY_DN94698_c1_g1_i4;TRINITY_DN94698_c1_g1_i5;TRINITY_DN94698_c1_g1_i6;TRINITY_DN94698_c1_g1_i7;TRINITY_DN94698_c1_g1_i8;TRINITY_DN94698_c1_g1_i9;TRINITY_DN94698_c1_g1_i10;TRINITY_DN94698_c1_g1_i11	11	1191043580 ; 52 kDa repressor of the inhibitor of the protein kinase-like [Exaiptasia pallida] ; 1720309 ; 612	-2.68	0	6.41	1.79	1.28	3.63	0.9	31.2	8.89	15.53	9.43	1.51	1.08	3.08	0.76	26.44	7.54	13.16	7.99	1180	TRINITY_DN94698_c1_g1_i8	gi|1191043580|ref|XP_020899294.1|	1191043580 ; 52 kDa repressor of the inhibitor of the protein kinase-like [Exaiptasia pallida] ; 1720309 ; 612	1720309	species=Exaiptasia pallida;genus=Exaiptasia;family=Aiptasiidae;order=Actiniaria;subclass=Hexacorallia;class=Anthozoa;phylum=Cnidaria;no rank=Eumetazoa;kingdom=Metazoa;no rank=Opisthokonta;superkingdom=Eukaryota;no rank=cellular organisms;no rank=root	474	54.01	8e-178	468	469	468	4382	612	32.1	76.5	protein binding;binding;molecular_function;nucleus;intracellular membrane-bounded organelle;membrane-bounded organelle;organelle;cellular_component;intracellular organelle;intracellular;cell part;cell;intracellular part;DNA binding;nucleic acid binding;heterocyclic compound binding;organic cyclic compound binding;metal ion binding;cation binding;ion binding;negative regulation of cell proliferati…	GO:0005515;GO:0005488;GO:0003674;GO:0005634;GO:0043231;GO:0043227;GO:0043226;GO:0005575;GO:0043229;GO:0005622;GO:0044464;GO:0005623;GO:0044424;GO:0003677;GO:0003676;GO:1901363;GO:0097159;GO:0046872;GO:0043169;GO:0043167;GO:0008285;GO:0008283;GO:0044699;GO:0008150;GO:0042127;GO:0050794;GO:0050789;GO:0065007;GO:0009987;GO:0048523;GO:0048519;GO:0006950;GO:0050896;GO:0007165;GO:0051716;GO:0044700;GO:…	493	TRINITY_DN94698_c1_g1_i1;TRINITY_DN94698_c1_g1_i3;TRINITY_DN94698_c1_g1_i3;TRINITY_DN94698_c1_g1_i5;TRINITY_DN94698_c1_g1_i5;TRINITY_DN94698_c1_g1_i5;TRINITY_DN94698_c1_g1_i6;TRINITY_DN94698_c1_g1_i6;TRINITY_DN94698_c1_g1_i7;TRINITY_DN94698_c1_g1_i7;TRINITY_DN94698_c1_g1_i7;TRINITY_DN94698_c1_g1_i8;TRINITY_DN94698_c1_g1_i8;TRINITY_DN94698_c1_g1_i8;TRINITY_DN94698_c1_g1_i10;TRINITY_DN94698_c1_g1_i…	PF12937.4^F-box-like^F-box-like^54-93^E:5e-06`PF00646.30^F-box^F-box domain^54-83^E:2.3e-05`PF13516.3^LRR_6^Leucine Rich repeat^142-153^E:0.24;PF14291.3^DUF4371^Domain of unknown function (DUF4371)^90-309^E:1.8e-30;PF05699.11^Dimer_Tnp_hAT^hAT family C-terminal dimerisation region^74-138^E:1.3e-12;PF14291.3^DUF4371^Domain of unknown function (DUF4371)^90-309^E:1.8e-30;PF05699.11^Dimer_Tnp_hAT^hAT…	.;.;.;.;.;.;.;.;.;.;.;.;.;.;.;.;.;.;.
TRINITY_DN102332_c0_g1	TRINITY_DN102332_c0_g1_i1;TRINITY_DN102332_c0_g1_i2;TRINITY_DN102332_c0_g1_i3;TRINITY_DN102332_c0_g1_i4;TRINITY_DN102332_c0_g1_i5;TRINITY_DN102332_c0_g1_i6;TRINITY_DN102332_c0_g1_i7;TRINITY_DN102332_c0_g1_i8;TRINITY_DN102332_c0_g1_i9;TRINITY_DN102332_c0_g1_i10;TRINITY_DN102332_c0_g1_i11;TRINITY_DN102332_c0_g1_i12;TRINITY_DN102332_c0_g1_i13	13	1176068224 ; uncharacterized protein LOC110042996 [Orbicella faveolata] ; 48498 ; 1331	-2.67	0	6.38	6.12	15.91	13.38	6.06	63.33	75.07	80.67	55.2	1.52	3.96	3.33	1.51	15.76	18.69	20.08	13.74	4017	TRINITY_DN102332_c0_g1_i9	gi|1176068224|ref|XP_020604046.1|	1176068224 ; uncharacterized protein LOC110042996 [Orbicella faveolata] ; 48498 ; 1331	48498	species=Montastraea faveolata;genus=Montastraea;family=Montastraeidae;suborder=Faviina;order=Scleractinia;subclass=Hexacorallia;class=Anthozoa;phylum=Cnidaria;no rank=Eumetazoa;kingdom=Metazoa;no rank=Opisthokonta;superkingdom=Eukaryota;no rank=cellular organisms;no rank=root	826;87	50.363;41.379	0.0;6.89e-15	864	792	864	7922	1331	30	64.9	extracellular region;cellular_component;extracellular exosome;extracellular vesicle;vesicle;membrane-bounded organelle;organelle;extracellular organelle;extracellular region part;Golgi membrane;bounding membrane of organelle;organelle membrane;organelle part;membrane;Golgi apparatus part;intracellular organelle part;intracellular organelle;intracellular;cell part;cell;intracellular part;Golgi app…	GO:0005576;GO:0005575;GO:0070062;GO:1903561;GO:0031982;GO:0043227;GO:0043226;GO:0043230;GO:0044421;GO:0000139;GO:0098588;GO:0031090;GO:0044422;GO:0016020;GO:0044431;GO:0044446;GO:0043229;GO:0005622;GO:0044464;GO:0005623;GO:0044424;GO:0005794;GO:0044444;GO:0005737;GO:0043231;GO:0012505;GO:0042803;GO:0046983;GO:0005515;GO:0005488;GO:0003674;GO:0042802;GO:0010634;GO:0010631;GO:0001667;GO:0016477;GO:…	1207	TRINITY_DN102332_c0_g1_i1;TRINITY_DN102332_c0_g1_i1;TRINITY_DN102332_c0_g1_i2;TRINITY_DN102332_c0_g1_i4;TRINITY_DN102332_c0_g1_i4;TRINITY_DN102332_c0_g1_i5;TRINITY_DN102332_c0_g1_i5;TRINITY_DN102332_c0_g1_i7;TRINITY_DN102332_c0_g1_i9;TRINITY_DN102332_c0_g1_i9;TRINITY_DN102332_c0_g1_i10;TRINITY_DN102332_c0_g1_i10	PF01549.21^ShK^ShK domain-like^695-731^E:1.5e-06`PF01549.21^ShK^ShK domain-like^754-792^E:1.8e-05;PF00188.23^CAP^Cysteine-rich secretory protein family^49-151^E:3.5e-13;PF00188.23^CAP^Cysteine-rich secretory protein family^41-147^E:5.2e-17;PF00188.23^CAP^Cysteine-rich secretory protein family^41-146^E:7.5e-10`PF01549.21^ShK^ShK domain-like^772-808^E:1.6e-06`PF01549.21^ShK^ShK domain-like^831-869^…	.;sigP:1^18^0.815^YES;.;sigP:1^20^0.774^YES;sigP:1^18^0.815^YES;sigP:1^20^0.774^YES;sigP:1^18^0.815^YES;sigP:1^18^0.815^YES;.;sigP:1^18^0.815^YES;.;sigP:1^18^0.815^YES
TRINITY_DN85576_c0_g1	TRINITY_DN85576_c0_g1_i1;TRINITY_DN85576_c0_g1_i2;TRINITY_DN85576_c0_g1_i3	3	1176082532 ; leucine-rich repeat extensin-like protein 3 [Orbicella faveolata] ; 48498 ; 247	-2.66	0	6.32	103.6	231.17	197.8	90.45	840.39	975.85	1509.89	699.83	70.93	158.27	135.43	61.93	575.39	668.14	1033.78	479.15	1461	TRINITY_DN85576_c0_g1_i2	gi|1176082532|ref|XP_020611416.1|	1176082532 ; leucine-rich repeat extensin-like protein 3 [Orbicella faveolata] ; 48498 ; 247	48498	species=Montastraea faveolata;genus=Montastraea;family=Montastraeidae;suborder=Faviina;order=Scleractinia;subclass=Hexacorallia;class=Anthozoa;phylum=Cnidaria;no rank=Eumetazoa;kingdom=Metazoa;no rank=Opisthokonta;superkingdom=Eukaryota;no rank=cellular organisms;no rank=root	207	83.58	3.64e-31	199	207	199	2425	247	25.6	80.6	NA	NA	NA	TRINITY_DN85576_c0_g1_i1;TRINITY_DN85576_c0_g1_i2;TRINITY_DN85576_c0_g1_i3	.;.;.	sigP:1^19^0.728^YES;sigP:1^19^0.638^YES;sigP:1^19^0.638^YES
TRINITY_DN95000_c1_g1	TRINITY_DN95000_c1_g1_i1;TRINITY_DN95000_c1_g1_i2;TRINITY_DN95000_c1_g1_i3;TRINITY_DN95000_c1_g1_i4;TRINITY_DN95000_c1_g1_i5;TRINITY_DN95000_c1_g1_i6;TRINITY_DN95000_c1_g1_i7;TRINITY_DN95000_c1_g1_i8;TRINITY_DN95000_c1_g1_i9;TRINITY_DN95000_c1_g1_i10	10	1005420365 ; PREDICTED: uncharacterized protein LOC107336293, partial [Acropora digitifera] ; 70779 ; 1300	-2.66	0	6.32	7.91	20.12	19.88	5.61	91.26	90.83	99.11	63.49	2.45	6.24	6.16	1.74	28.29	28.16	30.72	19.68	3226	TRINITY_DN95000_c1_g1_i7	gi|1005420365|ref|XP_015756852.1|	1005420365 ; PREDICTED: uncharacterized protein LOC107336293, partial [Acropora digitifera] ; 70779 ; 1300	70779	species=Acropora digitifera;genus=Acropora;family=Acroporidae;suborder=Astrocoeniina;order=Scleractinia;subclass=Hexacorallia;class=Anthozoa;phylum=Cnidaria;no rank=Eumetazoa;kingdom=Metazoa;no rank=Opisthokonta;superkingdom=Eukaryota;no rank=cellular organisms;no rank=root	1051	65.94	0	1019	1038	1019	3352	1300	92.9	78.4	cell surface;cell part;cellular_component;cell;external side of plasma membrane;plasma membrane;membrane;cell periphery;plasma membrane part;membrane part;side of membrane;extracellular space;extracellular region part;extracellular region;extrinsic component of plasma membrane;extrinsic component of membrane;calcium ion binding;metal ion binding;cation binding;ion binding;binding;molecular_functi…	GO:0009986;GO:0044464;GO:0005575;GO:0005623;GO:0009897;GO:0005886;GO:0016020;GO:0071944;GO:0044459;GO:0044425;GO:0098552;GO:0005615;GO:0044421;GO:0005576;GO:0019897;GO:0019898;GO:0005509;GO:0046872;GO:0043169;GO:0043167;GO:0005488;GO:0003674;GO:0046982;GO:0046983;GO:0005515;GO:0051260;GO:0051259;GO:0006461;GO:0071822;GO:0043933;GO:0016043;GO:0071840;GO:0008150;GO:0009987;GO:0065003;GO:0022607;GO:…	837	TRINITY_DN95000_c1_g1_i1;TRINITY_DN95000_c1_g1_i1;TRINITY_DN95000_c1_g1_i2;TRINITY_DN95000_c1_g1_i2;TRINITY_DN95000_c1_g1_i2;TRINITY_DN95000_c1_g1_i4;TRINITY_DN95000_c1_g1_i4;TRINITY_DN95000_c1_g1_i5;TRINITY_DN95000_c1_g1_i6;TRINITY_DN95000_c1_g1_i6;TRINITY_DN95000_c1_g1_i7;TRINITY_DN95000_c1_g1_i7;TRINITY_DN95000_c1_g1_i8	PF07645.12^EGF_CA^Calcium-binding EGF domain^2-26^E:9.1e-07`PF12662.4^cEGF^Complement Clr-like EGF-like^8-31^E:1e-08`PF07679.13^I-set^Immunoglobulin I-set domain^51-139^E:1.1e-19`PF13927.3^Ig_3^Immunoglobulin domain^52-126^E:4.4e-12`PF13895.3^Ig_2^Immunoglobulin domain^53-130^E:5.2e-08`PF00047.22^ig^Immunoglobulin domain^55-133^E:3.8e-06`PF07645.12^EGF_CA^Calcium-binding EGF domain^141-180^E:1.2e…	.;sigP:1^18^0.63^YES;.;sigP:1^19^0.5^YES;sigP:1^18^0.63^YES;.;sigP:1^18^0.63^YES;.;.;sigP:1^18^0.63^YES;.;sigP:1^18^0.63^YES;sigP:1^19^0.5^YES
TRINITY_DN105467_c3_g2	TRINITY_DN105467_c3_g2_i1	1	1176118054 ; uncharacterized protein LOC110067252 isoform X2 [Orbicella faveolata] ; 48498 ; 1194	-2.65	0	6.3	0	0.55	1.34	0.22	4.32	4.28	8.16	5.75	0	1.08	2.62	0.44	8.48	8.39	15.99	11.28	510	TRINITY_DN105467_c3_g2_i1	gi|1176118054|ref|XP_020630218.1|	1176118054 ; uncharacterized protein LOC110067252 isoform X2 [Orbicella faveolata] ; 48498 ; 1194	48498	species=Montastraea faveolata;genus=Montastraea;family=Montastraeidae;suborder=Faviina;order=Scleractinia;subclass=Hexacorallia;class=Anthozoa;phylum=Cnidaria;no rank=Eumetazoa;kingdom=Metazoa;no rank=Opisthokonta;superkingdom=Eukaryota;no rank=cellular organisms;no rank=root	192	42.19	1.98e-25	178	169	178	510	1194	99.4	14.9	NA	NA	NA	NA	NA	NA
TRINITY_DN100244_c1_g1	TRINITY_DN100244_c1_g1_i1;TRINITY_DN100244_c1_g1_i2;TRINITY_DN100244_c1_g1_i3	3	1176107229 ; A disintegrin and metalloproteinase with thrombospondin motifs 6-like [Orbicella faveolata] ; 48498 ; 1480	-2.65	0	6.28	1.28	4.21	4.59	1.57	20.57	18.57	23.35	22.77	0.85	2.8	3.05	1.05	13.68	12.36	15.54	15.15	1503	TRINITY_DN100244_c1_g1_i3	gi|1176107229|ref|XP_020624510.1|	1176107229 ; A disintegrin and metalloproteinase with thrombospondin motifs 6-like [Orbicella faveolata] ; 48498 ; 1480	48498	species=Montastraea faveolata;genus=Montastraea;family=Montastraeidae;suborder=Faviina;order=Scleractinia;subclass=Hexacorallia;class=Anthozoa;phylum=Cnidaria;no rank=Eumetazoa;kingdom=Metazoa;no rank=Opisthokonta;superkingdom=Eukaryota;no rank=cellular organisms;no rank=root	475	78.74	0	470	472	470	1503	1480	94.2	31.8	extracellular region;cellular_component	GO:0005576;GO:0005575	4	TRINITY_DN100244_c1_g1_i2;TRINITY_DN100244_c1_g1_i3	PF00431.17^CUB^CUB domain^12-127^E:2.8e-27`PF00431.17^CUB^CUB domain^140-246^E:4.7e-18;PF00431.17^CUB^CUB domain^12-127^E:3e-27`PF00431.17^CUB^CUB domain^140-246^E:5.1e-18	.;.
TRINITY_DN97444_c2_g4	TRINITY_DN97444_c2_g4_i1;TRINITY_DN97444_c2_g4_i2;TRINITY_DN97444_c2_g4_i3;TRINITY_DN97444_c2_g4_i4;TRINITY_DN97444_c2_g4_i5;TRINITY_DN97444_c2_g4_i6;TRINITY_DN97444_c2_g4_i7	7	1176114797 ; mucin-4-like, partial [Orbicella faveolata] ; 48498 ; 2448	-2.65	0	6.26	0.26	1.83	1.15	0.9	10.17	11.59	3.69	16.22	0.4	2.84	1.78	1.4	15.81	18.02	5.73	25.21	643	TRINITY_DN97444_c2_g4_i3	gi|1176114797|ref|XP_020628493.1|	1176114797 ; mucin-4-like, partial [Orbicella faveolata] ; 48498 ; 2448	48498	species=Montastraea faveolata;genus=Montastraea;family=Montastraeidae;suborder=Faviina;order=Scleractinia;subclass=Hexacorallia;class=Anthozoa;phylum=Cnidaria;no rank=Eumetazoa;kingdom=Metazoa;no rank=Opisthokonta;superkingdom=Eukaryota;no rank=cellular organisms;no rank=root	214	78.51	1.57e-107	206	214	206	1273	2448	50.4	8.4	integral component of membrane;intrinsic component of membrane;membrane part;cellular_component;membrane;calcium ion binding;metal ion binding;cation binding;ion binding;binding;molecular_function;cell-matrix adhesion;cell-substrate adhesion;cell adhesion;biological adhesion;biological_process	GO:0016021;GO:0031224;GO:0044425;GO:0005575;GO:0016020;GO:0005509;GO:0046872;GO:0043169;GO:0043167;GO:0005488;GO:0003674;GO:0007160;GO:0031589;GO:0007155;GO:0022610;GO:0008150	137	TRINITY_DN97444_c2_g4_i1;TRINITY_DN97444_c2_g4_i3;TRINITY_DN97444_c2_g4_i5;TRINITY_DN97444_c2_g4_i6;TRINITY_DN97444_c2_g4_i7	PF06119.11^NIDO^Nidogen-like^148-175^E:1.3e-07;PF06119.11^NIDO^Nidogen-like^148-209^E:4.1e-08;PF06119.11^NIDO^Nidogen-like^148-175^E:2.1e-07;PF06119.11^NIDO^Nidogen-like^148-240^E:1.2e-10;PF06119.11^NIDO^Nidogen-like^148-175^E:2.5e-07	.;.;.;.;.
TRINITY_DN93987_c3_g2	TRINITY_DN93987_c3_g2_i1;TRINITY_DN93987_c3_g2_i2	2	1005445904 ; PREDICTED: uncharacterized protein LOC107339473 [Acropora digitifera] ; 70779 ; 468	-2.64	0	6.25	1.28	2.38	1.53	1.12	11.22	10.58	17.54	10.47	0.49	0.92	0.59	0.43	4.33	4.09	6.77	4.04	2590	TRINITY_DN93987_c3_g2_i1	gi|1005445904|ref|XP_015760252.1|	1005445904 ; PREDICTED: uncharacterized protein LOC107339473 [Acropora digitifera] ; 70779 ; 468	70779	species=Acropora digitifera;genus=Acropora;family=Acroporidae;suborder=Astrocoeniina;order=Scleractinia;subclass=Hexacorallia;class=Anthozoa;phylum=Cnidaria;no rank=Eumetazoa;kingdom=Metazoa;no rank=Opisthokonta;superkingdom=Eukaryota;no rank=cellular organisms;no rank=root	453	56.73	8.91e-153	439	447	439	2608	468	51.4	93.8	NA	NA	NA	TRINITY_DN93987_c3_g2_i1;TRINITY_DN93987_c3_g2_i2	.;.	sigP:1^19^0.646^YES;sigP:1^19^0.646^YES
TRINITY_DN97490_c0_g1	TRINITY_DN97490_c0_g1_i1;TRINITY_DN97490_c0_g1_i2;TRINITY_DN97490_c0_g1_i3;TRINITY_DN97490_c0_g1_i4;TRINITY_DN97490_c0_g1_i5;TRINITY_DN97490_c0_g1_i6;TRINITY_DN97490_c0_g1_i7;TRINITY_DN97490_c0_g1_i8;TRINITY_DN97490_c0_g1_i9;TRINITY_DN97490_c0_g1_i10;TRINITY_DN97490_c0_g1_i11;TRINITY_DN97490_c0_g1_i12	12	1005467657 ; PREDICTED: uncharacterized protein LOC107349154 isoform X1 [Acropora digitifera] ; 70779 ; 661	-2.64	0	6.25	11.23	18.29	22.55	13.24	110.19	77.1	160.56	95.34	4.02	6.55	8.07	4.74	39.45	27.6	57.48	34.13	2793	TRINITY_DN97490_c0_g1_i12	gi|1005467657|ref|XP_015770741.1|	1005467657 ; PREDICTED: uncharacterized protein LOC107349154 isoform X1 [Acropora digitifera] ; 70779 ; 661	70779	species=Acropora digitifera;genus=Acropora;family=Acroporidae;suborder=Astrocoeniina;order=Scleractinia;subclass=Hexacorallia;class=Anthozoa;phylum=Cnidaria;no rank=Eumetazoa;kingdom=Metazoa;no rank=Opisthokonta;superkingdom=Eukaryota;no rank=cellular organisms;no rank=root	393	49.87	3.3e-114	350	383	350	3619	661	31.7	53	NA	NA	NA	TRINITY_DN97490_c0_g1_i1;TRINITY_DN97490_c0_g1_i2;TRINITY_DN97490_c0_g1_i3;TRINITY_DN97490_c0_g1_i4;TRINITY_DN97490_c0_g1_i5;TRINITY_DN97490_c0_g1_i5;TRINITY_DN97490_c0_g1_i6;TRINITY_DN97490_c0_g1_i6;TRINITY_DN97490_c0_g1_i7;TRINITY_DN97490_c0_g1_i8;TRINITY_DN97490_c0_g1_i9;TRINITY_DN97490_c0_g1_i9;TRINITY_DN97490_c0_g1_i10;TRINITY_DN97490_c0_g1_i11;TRINITY_DN97490_c0_g1_i12;TRINITY_DN97490_c0_g1…	.;.;.;.;.;.;.;.;.;.;.;.;.;.;.;.	sigP:1^20^0.745^YES;sigP:1^20^0.745^YES;sigP:1^20^0.745^YES;sigP:1^20^0.745^YES;sigP:1^29^0.723^YES;sigP:1^20^0.745^YES;sigP:1^29^0.723^YES;sigP:1^20^0.745^YES;sigP:1^20^0.745^YES;sigP:1^20^0.745^YES;sigP:1^29^0.723^YES;sigP:1^20^0.745^YES;sigP:1^20^0.745^YES;sigP:1^20^0.745^YES;sigP:1^29^0.723^YES;sigP:1^20^0.745^YES
TRINITY_DN94843_c0_g3	TRINITY_DN94843_c0_g3_i1;TRINITY_DN94843_c0_g3_i2;TRINITY_DN94843_c0_g3_i3;TRINITY_DN94843_c0_g3_i4;TRINITY_DN94843_c0_g3_i5;TRINITY_DN94843_c0_g3_i6;TRINITY_DN94843_c0_g3_i7;TRINITY_DN94843_c0_g3_i8;TRINITY_DN94843_c0_g3_i9;TRINITY_DN94843_c0_g3_i10;TRINITY_DN94843_c0_g3_i11;TRINITY_DN94843_c0_g3_i12;TRINITY_DN94843_c0_g3_i13;TRINITY_DN94843_c0_g3_i14;TRINITY_DN94843_c0_g3_i15;TRINITY_DN94843_c0…	19	1176112903 ; uncharacterized protein LOC110064740 isoform X1 [Orbicella faveolata] ; 48498 ; 916	-2.63	0	6.21	5.1	3.84	6.88	0.9	31.9	34.22	24.81	25.99	1.23	0.93	1.66	0.22	7.7	8.26	5.99	6.28	4141	TRINITY_DN94843_c0_g3_i13	gi|1176112903|ref|XP_020627496.1|	1176112903 ; uncharacterized protein LOC110064740 isoform X1 [Orbicella faveolata] ; 48498 ; 916	48498	species=Montastraea faveolata;genus=Montastraea;family=Montastraeidae;suborder=Faviina;order=Scleractinia;subclass=Hexacorallia;class=Anthozoa;phylum=Cnidaria;no rank=Eumetazoa;kingdom=Metazoa;no rank=Opisthokonta;superkingdom=Eukaryota;no rank=cellular organisms;no rank=root	909	54.24	0	866	875	866	5225	916	50.2	94.5	extracellular exosome;extracellular vesicle;vesicle;membrane-bounded organelle;organelle;cellular_component;extracellular region;extracellular organelle;extracellular region part;Golgi membrane;bounding membrane of organelle;organelle membrane;organelle part;membrane;Golgi apparatus part;intracellular organelle part;intracellular organelle;intracellular;cell part;cell;intracellular part;Golgi app…	GO:0070062;GO:1903561;GO:0031982;GO:0043227;GO:0043226;GO:0005575;GO:0005576;GO:0043230;GO:0044421;GO:0000139;GO:0098588;GO:0031090;GO:0044422;GO:0016020;GO:0044431;GO:0044446;GO:0043229;GO:0005622;GO:0044464;GO:0005623;GO:0044424;GO:0005794;GO:0044444;GO:0005737;GO:0043231;GO:0012505;GO:0042803;GO:0046983;GO:0005515;GO:0005488;GO:0003674;GO:0042802;GO:0010634;GO:0010631;GO:0001667;GO:0016477;GO:…	2394	TRINITY_DN94843_c0_g3_i1;TRINITY_DN94843_c0_g3_i2;TRINITY_DN94843_c0_g3_i2;TRINITY_DN94843_c0_g3_i3;TRINITY_DN94843_c0_g3_i4;TRINITY_DN94843_c0_g3_i5;TRINITY_DN94843_c0_g3_i5;TRINITY_DN94843_c0_g3_i6;TRINITY_DN94843_c0_g3_i7;TRINITY_DN94843_c0_g3_i7;TRINITY_DN94843_c0_g3_i8;TRINITY_DN94843_c0_g3_i9;TRINITY_DN94843_c0_g3_i10;TRINITY_DN94843_c0_g3_i12;TRINITY_DN94843_c0_g3_i13;TRINITY_DN94843_c0_g3…	PF00090.16^TSP_1^Thrombospondin type 1 domain^709-749^E:1.9e-08`PF00188.23^CAP^Cysteine-rich secretory protein family^758-877^E:3.8e-19;PF00090.16^TSP_1^Thrombospondin type 1 domain^657-697^E:1.4e-08;PF00188.23^CAP^Cysteine-rich secretory protein family^28-88^E:2.2e-09;PF00090.16^TSP_1^Thrombospondin type 1 domain^675-715^E:1.8e-08`PF00188.23^CAP^Cysteine-rich secretory protein family^724-843^E:3…	sigP:1^25^0.748^YES;.;.;sigP:1^25^0.748^YES;.;.;.;sigP:1^25^0.748^YES;sigP:1^25^0.748^YES;.;sigP:1^25^0.748^YES;sigP:1^25^0.748^YES;sigP:1^25^0.748^YES;sigP:1^25^0.748^YES;.;.;sigP:1^25^0.748^YES;.;sigP:1^25^0.748^YES;.
TRINITY_DN97209_c7_g1	TRINITY_DN97209_c7_g1_i1;TRINITY_DN97209_c7_g1_i2;TRINITY_DN97209_c7_g1_i3;TRINITY_DN97209_c7_g1_i4;TRINITY_DN97209_c7_g1_i5	5	1191039725 ; uncharacterized protein LOC110236073 [Exaiptasia pallida] ; 1720309 ; 298	-2.63	0	6.2	14.54	14.08	3.63	7.63	95.47	53.01	81.79	47.96	21.41	20.73	5.34	11.23	140.51	78.03	120.38	70.59	679	TRINITY_DN97209_c7_g1_i3	gi|1191039725|ref|XP_020897213.1|	1191039725 ; uncharacterized protein LOC110236073 [Exaiptasia pallida] ; 1720309 ; 298	1720309	species=Exaiptasia pallida;genus=Exaiptasia;family=Aiptasiidae;order=Actiniaria;subclass=Hexacorallia;class=Anthozoa;phylum=Cnidaria;no rank=Eumetazoa;kingdom=Metazoa;no rank=Opisthokonta;superkingdom=Eukaryota;no rank=cellular organisms;no rank=root	116	41.38	1.96e-20	113	116	113	1874	298	18.6	37.9	NA	NA	NA	NA	NA	NA
TRINITY_DN105428_c7_g1	TRINITY_DN105428_c7_g1_i1;TRINITY_DN105428_c7_g1_i2	2	1176095385 ; uncharacterized protein LOC110056148 [Orbicella faveolata] ; 48498 ; 490	-2.63	0	6.19	0.77	1.65	2.68	2.47	16.71	9.23	19.78	13.23	0.45	0.98	1.59	1.46	9.9	5.47	11.72	7.84	1688	TRINITY_DN105428_c7_g1_i2	gi|1176095385|ref|XP_020618253.1|	1176095385 ; uncharacterized protein LOC110056148 [Orbicella faveolata] ; 48498 ; 490	48498	species=Montastraea faveolata;genus=Montastraea;family=Montastraeidae;suborder=Faviina;order=Scleractinia;subclass=Hexacorallia;class=Anthozoa;phylum=Cnidaria;no rank=Eumetazoa;kingdom=Metazoa;no rank=Opisthokonta;superkingdom=Eukaryota;no rank=cellular organisms;no rank=root	489	50.72	3.1e-171	486	479	486	2066	490	69.6	99.2	NA	NA	NA	TRINITY_DN105428_c7_g1_i2	PF00630.16^Filamin^Filamin/ABP280 repeat^160-227^E:7.7e-06	.
TRINITY_DN84418_c0_g3	TRINITY_DN84418_c0_g3_i1;TRINITY_DN84418_c0_g3_i2;TRINITY_DN84418_c0_g3_i3;TRINITY_DN84418_c0_g3_i4	4	1176082542 ; leucine-rich repeat extensin-like protein 3 [Orbicella faveolata] ; 48498 ; 296	-2.61	0	6.11	143.4	439.48	283.61	169.91	1455.26	1560.24	2269.92	1149.87	115.52	354.01	228.46	136.87	1172.26	1256.82	1828.49	926.25	1241	TRINITY_DN84418_c0_g3_i4	gi|1176082542|ref|XP_020611422.1|	1176082542 ; leucine-rich repeat extensin-like protein 3 [Orbicella faveolata] ; 48498 ; 296	48498	species=Montastraea faveolata;genus=Montastraea;family=Montastraeidae;suborder=Faviina;order=Scleractinia;subclass=Hexacorallia;class=Anthozoa;phylum=Cnidaria;no rank=Eumetazoa;kingdom=Metazoa;no rank=Opisthokonta;superkingdom=Eukaryota;no rank=cellular organisms;no rank=root	251	72.11	5.16e-23	231	249	231	1245	296	60	78	NA	NA	NA	TRINITY_DN84418_c0_g3_i4	.	sigP:1^37^0.709^YES
TRINITY_DN104820_c3_g2	TRINITY_DN104820_c3_g2_i1;TRINITY_DN104820_c3_g2_i2;TRINITY_DN104820_c3_g2_i3;TRINITY_DN104820_c3_g2_i4;TRINITY_DN104820_c3_g2_i5;TRINITY_DN104820_c3_g2_i6;TRINITY_DN104820_c3_g2_i7	7	1176117547 ; uncharacterized protein LOC110067018 [Orbicella faveolata] ; 48498 ; 2522	-2.61	0	6.1	0.51	1.83	3.25	18.18	16.48	21.95	15.75	85.45	0.59	2.12	3.76	21.04	19.07	25.4	18.24	98.91	864	TRINITY_DN104820_c3_g2_i7	gi|1176117547|ref|XP_020629946.1|	1176117547 ; uncharacterized protein LOC110067018 [Orbicella faveolata] ; 48498 ; 2522	48498	species=Montastraea faveolata;genus=Montastraea;family=Montastraeidae;suborder=Faviina;order=Scleractinia;subclass=Hexacorallia;class=Anthozoa;phylum=Cnidaria;no rank=Eumetazoa;kingdom=Metazoa;no rank=Opisthokonta;superkingdom=Eukaryota;no rank=cellular organisms;no rank=root	1391;757	74.335;35.139	0.0;1.49e-96	2054	2051	2054	7780	2522	79.1	81.4	aspartic-type endopeptidase activity;aspartic-type peptidase activity;peptidase activity, acting on L-amino acid peptides;peptidase activity;hydrolase activity;catalytic activity;molecular_function;endopeptidase activity;endonuclease activity;nuclease activity;hydrolase activity, acting on ester bonds;nucleic acid binding;heterocyclic compound binding;binding;organic cyclic compound binding;RNA-d…	GO:0004190;GO:0070001;GO:0070011;GO:0008233;GO:0016787;GO:0003824;GO:0003674;GO:0004175;GO:0004519;GO:0004518;GO:0016788;GO:0003676;GO:1901363;GO:0005488;GO:0097159;GO:0003964;GO:0034061;GO:0016779;GO:0016772;GO:0016740;GO:0015074;GO:0006259;GO:0044260;GO:0044237;GO:0008152;GO:0008150;GO:0009987;GO:0043170;GO:0071704;GO:0090304;GO:0006139;GO:0006725;GO:0034641;GO:0006807;GO:0044238;GO:0046483;GO:…	494	TRINITY_DN104820_c3_g2_i2;TRINITY_DN104820_c3_g2_i5;TRINITY_DN104820_c3_g2_i7	PF09668.7^Asp_protease^Aspartyl protease^248-349^E:3.1e-05`PF13975.3^gag-asp_proteas^gag-polyprotein putative aspartyl protease^250-342^E:1.2e-08`PF13650.3^Asp_protease_2^Aspartyl protease^250-341^E:5.7e-07`PF00077.17^RVP^Retroviral aspartyl protease^250-343^E:0.00017`PF00078.24^RVT_1^Reverse transcriptase (RNA-dependent DNA polymerase)^578-737^E:9e-27`PF00665.23^rve^Integrase core domain^1113-12…	.;.;.
TRINITY_DN94050_c0_g2	TRINITY_DN94050_c0_g2_i1	1	1176081738 ; uncharacterized protein LOC110049535 isoform X3 [Orbicella faveolata] ; 48498 ; 1068	-2.61	0	6.09	0.26	0.91	0.57	1.12	6.78	4.5	8.27	7.13	0.2	0.71	0.45	0.88	5.29	3.52	6.46	5.57	1280	TRINITY_DN94050_c0_g2_i1	gi|1176081738|ref|XP_020610998.1|	1176081738 ; uncharacterized protein LOC110049535 isoform X3 [Orbicella faveolata] ; 48498 ; 1068	48498	species=Montastraea faveolata;genus=Montastraea;family=Montastraeidae;suborder=Faviina;order=Scleractinia;subclass=Hexacorallia;class=Anthozoa;phylum=Cnidaria;no rank=Eumetazoa;kingdom=Metazoa;no rank=Opisthokonta;superkingdom=Eukaryota;no rank=cellular organisms;no rank=root	344	48.55	7.11e-57	336	313	336	1280	1068	73.4	31.5	NA	NA	NA	TRINITY_DN94050_c0_g2_i1	.	sigP:1^20^0.822^YES
TRINITY_DN105313_c1_g3	TRINITY_DN105313_c1_g3_i1;TRINITY_DN105313_c1_g3_i2	2	1176070898 ; uncharacterized protein LOC110044149 isoform X2 [Orbicella faveolata] ; 48498 ; 962	-2.6	0	6.08	20.92	11.34	28.09	4.71	150.15	70.91	131.29	46.69	31.48	17.06	42.26	7.09	225.89	106.67	197.51	70.24	665	TRINITY_DN105313_c1_g3_i2	gi|1176070898|ref|XP_020605334.1|	1176070898 ; uncharacterized protein LOC110044149 isoform X2 [Orbicella faveolata] ; 48498 ; 962	48498	species=Montastraea faveolata;genus=Montastraea;family=Montastraeidae;suborder=Faviina;order=Scleractinia;subclass=Hexacorallia;class=Anthozoa;phylum=Cnidaria;no rank=Eumetazoa;kingdom=Metazoa;no rank=Opisthokonta;superkingdom=Eukaryota;no rank=cellular organisms;no rank=root	194	68.04	2.63e-91	193	191	193	675	962	84.9	20.1	NA	NA	NA	NA	NA	NA
TRINITY_DN103296_c2_g1	TRINITY_DN103296_c2_g1_i1;TRINITY_DN103296_c2_g1_i2;TRINITY_DN103296_c2_g1_i3;TRINITY_DN103296_c2_g1_i4;TRINITY_DN103296_c2_g1_i5;TRINITY_DN103296_c2_g1_i6;TRINITY_DN103296_c2_g1_i7;TRINITY_DN103296_c2_g1_i8;TRINITY_DN103296_c2_g1_i9;TRINITY_DN103296_c2_g1_i10;TRINITY_DN103296_c2_g1_i11;TRINITY_DN103296_c2_g1_i12;TRINITY_DN103296_c2_g1_i13	13	1176111469 ; fibropellin-1-like [Orbicella faveolata] ; 48498 ; 848	-2.6	0	6.06	44.65	53.95	36.5	43.54	363.52	220.38	297.33	277.06	15.02	18.15	12.28	14.65	122.29	74.13	100.02	93.2	2973	TRINITY_DN103296_c2_g1_i12	gi|1176111469|ref|XP_020626735.1|	1176111469 ; fibropellin-1-like [Orbicella faveolata] ; 48498 ; 848	48498	species=Montastraea faveolata;genus=Montastraea;family=Montastraeidae;suborder=Faviina;order=Scleractinia;subclass=Hexacorallia;class=Anthozoa;phylum=Cnidaria;no rank=Eumetazoa;kingdom=Metazoa;no rank=Opisthokonta;superkingdom=Eukaryota;no rank=cellular organisms;no rank=root	786	77.61	0	785	776	785	8759	848	26.6	92.6	plasma membrane;membrane;cellular_component;cell part;cell;cell periphery;proteinaceous extracellular matrix;extracellular matrix;extracellular region;extracellular region part;calcium ion binding;metal ion binding;cation binding;ion binding;binding;molecular_function;carbohydrate binding;hyaluronic acid binding;glycosaminoglycan binding;carbohydrate derivative binding;cell adhesion;biological ad…	GO:0005886;GO:0016020;GO:0005575;GO:0044464;GO:0005623;GO:0071944;GO:0005578;GO:0031012;GO:0005576;GO:0044421;GO:0005509;GO:0046872;GO:0043169;GO:0043167;GO:0005488;GO:0003674;GO:0030246;GO:0005540;GO:0005539;GO:0097367;GO:0007155;GO:0022610;GO:0008150;GO:0007417;GO:0007399;GO:0048731;GO:0007275;GO:0044707;GO:0044699;GO:0032501;GO:0044767;GO:0032502;GO:0048856;GO:0051823;GO:0050807;GO:0051128;GO:…	2024	TRINITY_DN103296_c2_g1_i3;TRINITY_DN103296_c2_g1_i4;TRINITY_DN103296_c2_g1_i6;TRINITY_DN103296_c2_g1_i7;TRINITY_DN103296_c2_g1_i8;TRINITY_DN103296_c2_g1_i8;TRINITY_DN103296_c2_g1_i8;TRINITY_DN103296_c2_g1_i9;TRINITY_DN103296_c2_g1_i10;TRINITY_DN103296_c2_g1_i11;TRINITY_DN103296_c2_g1_i11;TRINITY_DN103296_c2_g1_i12;TRINITY_DN103296_c2_g1_i12;TRINITY_DN103296_c2_g1_i12;TRINITY_DN103296_c2_g1_i13	PF00008.24^EGF^EGF-like domain^21-51^E:3.2e-08;PF00008.24^EGF^EGF-like domain^22-53^E:5e-08`PF07974.10^EGF_2^EGF-like domain^63-92^E:6.2e-06;PF00008.24^EGF^EGF-like domain^62-88^E:1.6e-07`PF00008.24^EGF^EGF-like domain^99-130^E:3.5e-07`PF00008.24^EGF^EGF-like domain^138-167^E:8.1e-07`PF00008.24^EGF^EGF-like domain^176-206^E:1.1e-05`PF00008.24^EGF^EGF-like domain^249-293^E:1.4e-06`PF12661.4^hEGF^H…	sigP:1^17^0.69^YES;.;.;.;sigP:1^22^0.532^YES;sigP:1^14^0.699^YES;.;.;.;sigP:1^14^0.699^YES;.;.;sigP:1^14^0.699^YES;.;.
TRINITY_DN99974_c2_g1	TRINITY_DN99974_c2_g1_i1;TRINITY_DN99974_c2_g1_i2;TRINITY_DN99974_c2_g1_i3;TRINITY_DN99974_c2_g1_i4;TRINITY_DN99974_c2_g1_i5;TRINITY_DN99974_c2_g1_i6;TRINITY_DN99974_c2_g1_i7;TRINITY_DN99974_c2_g1_i8	8	1176062840 ; uncharacterized protein LOC110040616 isoform X5 [Orbicella faveolata] ; 48498 ; 2540	-2.6	0	6.06	7.66	13.9	6.31	3.37	69.76	70.57	30.5	33.47	4.13	7.5	3.4	1.82	37.63	38.07	16.45	18.05	1854	TRINITY_DN99974_c2_g1_i7	gi|1176062840|ref|XP_020601541.1|	1176062840 ; uncharacterized protein LOC110040616 isoform X5 [Orbicella faveolata] ; 48498 ; 2540	48498	species=Montastraea faveolata;genus=Montastraea;family=Montastraeidae;suborder=Faviina;order=Scleractinia;subclass=Hexacorallia;class=Anthozoa;phylum=Cnidaria;no rank=Eumetazoa;kingdom=Metazoa;no rank=Opisthokonta;superkingdom=Eukaryota;no rank=cellular organisms;no rank=root	310;311;311;310;315;267;272;84;127	68.065;66.881;67.524;64.194;35.556;34.082;32.353;60.714;38.583	2.67e-142;1.64e-139;2.88e-139;2.77e-133;5.87e-41;1.08e-25;5.77e-25;4.61e-24;2.75e-15	1503	310	1503	3149	2540	29.5	59.2	cell-cell junction;cell junction;cellular_component;extracellular exosome;extracellular vesicle;vesicle;membrane-bounded organelle;organelle;extracellular region;extracellular organelle;extracellular region part;filopodium;actin-based cell projection;cell projection;cell part;cell;focal adhesion;cell-substrate adherens junction;cell-substrate junction;adherens junction;anchoring junction;integral…	GO:0005911;GO:0030054;GO:0005575;GO:0070062;GO:1903561;GO:0031982;GO:0043227;GO:0043226;GO:0005576;GO:0043230;GO:0044421;GO:0030175;GO:0098858;GO:0042995;GO:0044464;GO:0005623;GO:0005925;GO:0005924;GO:0030055;GO:0005912;GO:0070161;GO:0005887;GO:0031226;GO:0005886;GO:0016020;GO:0071944;GO:0031224;GO:0044425;GO:0044459;GO:0016021;GO:0030027;GO:0031252;GO:0005634;GO:0043231;GO:0043229;GO:0005622;GO:…	554	TRINITY_DN99974_c2_g1_i7;TRINITY_DN99974_c2_g1_i8	PF00008.24^EGF^EGF-like domain^14-40^E:3e-05`PF01822.16^WSC^WSC domain^158-214^E:0.00017`PF01822.16^WSC^WSC domain^237-302^E:8.2e-05;PF00008.24^EGF^EGF-like domain^14-40^E:4.9e-06	.;.
TRINITY_DN88374_c0_g2	TRINITY_DN88374_c0_g2_i1;TRINITY_DN88374_c0_g2_i2;TRINITY_DN88374_c0_g2_i3	3	1005426474 ; PREDICTED: uncharacterized protein LOC107331034 [Acropora digitifera] ; 70779 ; 403	-2.59	0	6.03	10.21	18.11	21.02	8.53	84.72	81.49	121.23	74.87	4.12	7.3	8.48	3.44	34.16	32.86	48.88	30.19	2480	TRINITY_DN88374_c0_g2_i3	gi|1005426474|ref|XP_015751053.1|	1005426474 ; PREDICTED: uncharacterized protein LOC107331034 [Acropora digitifera] ; 70779 ; 403	70779	species=Acropora digitifera;genus=Acropora;family=Acroporidae;suborder=Astrocoeniina;order=Scleractinia;subclass=Hexacorallia;class=Anthozoa;phylum=Cnidaria;no rank=Eumetazoa;kingdom=Metazoa;no rank=Opisthokonta;superkingdom=Eukaryota;no rank=cellular organisms;no rank=root	415	60.24	3.64e-160	399	403	399	2480	403	48.8	99	NA	NA	NA	TRINITY_DN88374_c0_g2_i1;TRINITY_DN88374_c0_g2_i2;TRINITY_DN88374_c0_g2_i3	.;.;.	sigP:1^22^0.742^YES;sigP:1^22^0.742^YES;sigP:1^22^0.742^YES
TRINITY_DN89499_c0_g1	TRINITY_DN89499_c0_g1_i1;TRINITY_DN89499_c0_g1_i2;TRINITY_DN89499_c0_g1_i3;TRINITY_DN89499_c0_g1_i4;TRINITY_DN89499_c0_g1_i5;TRINITY_DN89499_c0_g1_i6;TRINITY_DN89499_c0_g1_i7;TRINITY_DN89499_c0_g1_i8;TRINITY_DN89499_c0_g1_i9	9	1176064746 ; fibropellin-1-like [Orbicella faveolata] ; 48498 ; 1173	-2.59	0	6.02	0.51	2.19	1.34	0	9.82	8.55	7.93	10.81	0.68	2.94	1.79	0	13.16	11.47	10.64	14.49	746	TRINITY_DN89499_c0_g1_i8	gi|1176064746|ref|XP_020602561.1|	1176064746 ; fibropellin-1-like [Orbicella faveolata] ; 48498 ; 1173	48498	species=Montastraea faveolata;genus=Montastraea;family=Montastraeidae;suborder=Faviina;order=Scleractinia;subclass=Hexacorallia;class=Anthozoa;phylum=Cnidaria;no rank=Eumetazoa;kingdom=Metazoa;no rank=Opisthokonta;superkingdom=Eukaryota;no rank=cellular organisms;no rank=root	500;264;264;285;259;262;328;312;111	74.0;43.182;43.561;41.053;41.313;39.313;35.671;35.897;40.541	0.0;6.8e-57;1.98e-55;5.61e-51;7.29e-50;2.5e-48;6.84e-46;3.47e-45;2.91e-14	1128	513	1128	1819	1173	84.6	96.2	extracellular region;cellular_component;protein binding;binding;molecular_function;calcium ion binding;metal ion binding;cation binding;ion binding;apical lamina of hyaline layer;extracellular matrix component;extracellular region part;extracellular matrix;hyaline layer;proteinaceous extracellular matrix;;extracellular space;cytoplasm;intracellular part;cell part;cell;intracellular;integral compo…	GO:0005576;GO:0005575;GO:0005515;GO:0005488;GO:0003674;GO:0005509;GO:0046872;GO:0043169;GO:0043167;GO:0032579;GO:0044420;GO:0044421;GO:0031012;GO:0033166;GO:0005578;GO:0016023;GO:0005615;GO:0005737;GO:0044424;GO:0044464;GO:0005623;GO:0005622;GO:0016021;GO:0031224;GO:0044425;GO:0016020;GO:0048471;GO:0044444;GO:0005886;GO:0071944;GO:0042802;GO:0030165;GO:0019904;GO:0060842;GO:0060837;GO:0045446;GO:…	1879	TRINITY_DN89499_c0_g1_i2;TRINITY_DN89499_c0_g1_i3;TRINITY_DN89499_c0_g1_i4;TRINITY_DN89499_c0_g1_i5;TRINITY_DN89499_c0_g1_i7;TRINITY_DN89499_c0_g1_i8;TRINITY_DN89499_c0_g1_i9	PF00008.24^EGF^EGF-like domain^4-35^E:8.8e-10`PF07974.10^EGF_2^EGF-like domain^4-36^E:0.00012`PF12661.4^hEGF^Human growth factor-like EGF^24-36^E:0.0003`PF00008.24^EGF^EGF-like domain^42-74^E:5e-09`PF00008.24^EGF^EGF-like domain^81-111^E:8.6e-10`PF07645.12^EGF_CA^Calcium-binding EGF domain^83-110^E:0.0098`PF12661.4^hEGF^Human growth factor-like EGF^100-112^E:0.0053;PF00008.24^EGF^EGF-like domain^…	.;sigP:1^23^0.799^YES;sigP:1^17^0.885^YES;sigP:1^17^0.885^YES;sigP:1^23^0.799^YES;sigP:1^23^0.799^YES;sigP:1^23^0.799^YES
TRINITY_DN87571_c7_g1	TRINITY_DN87571_c7_g1_i1;TRINITY_DN87571_c7_g1_i2;TRINITY_DN87571_c7_g1_i3;TRINITY_DN87571_c7_g1_i4;TRINITY_DN87571_c7_g1_i5;TRINITY_DN87571_c7_g1_i6;TRINITY_DN87571_c7_g1_i7;TRINITY_DN87571_c7_g1_i8;TRINITY_DN87571_c7_g1_i9;TRINITY_DN87571_c7_g1_i10	10	1005463206 ; PREDICTED: uncharacterized protein LOC107347239 [Acropora digitifera] ; 70779 ; 877	-2.58	0	6	26.54	61.63	64.02	22.67	213.95	284.76	311.3	229.33	8.04	18.67	19.39	6.87	64.81	86.26	94.3	69.47	3301	TRINITY_DN87571_c7_g1_i4	gi|1005463206|ref|XP_015768623.1|	1005463206 ; PREDICTED: uncharacterized protein LOC107347239 [Acropora digitifera] ; 70779 ; 877	70779	species=Acropora digitifera;genus=Acropora;family=Acroporidae;suborder=Astrocoeniina;order=Scleractinia;subclass=Hexacorallia;class=Anthozoa;phylum=Cnidaria;no rank=Eumetazoa;kingdom=Metazoa;no rank=Opisthokonta;superkingdom=Eukaryota;no rank=cellular organisms;no rank=root	738	75.34	0	717	727	717	6024	877	36.2	81.8	integral component of membrane;intrinsic component of membrane;membrane part;cellular_component;membrane;cell communication;cellular process;biological_process;regulation of canonical Wnt signaling pathway;regulation of Wnt signaling pathway;regulation of signal transduction;regulation of response to stimulus;regulation of biological process;biological regulation;response to stimulus;regulation o…	GO:0016021;GO:0031224;GO:0044425;GO:0005575;GO:0016020;GO:0007154;GO:0009987;GO:0008150;GO:0060828;GO:0030111;GO:0009966;GO:0048583;GO:0050789;GO:0065007;GO:0050896;GO:0010646;GO:0050794;GO:0023051;GO:0023052;GO:0007165;GO:0051716;GO:0044700;GO:0044699;GO:0016055;GO:1905114;GO:0007166;GO:0007267;GO:0044763;GO:0198738;GO:0060070	371	TRINITY_DN87571_c7_g1_i1;TRINITY_DN87571_c7_g1_i2;TRINITY_DN87571_c7_g1_i4;TRINITY_DN87571_c7_g1_i5;TRINITY_DN87571_c7_g1_i6;TRINITY_DN87571_c7_g1_i8;TRINITY_DN87571_c7_g1_i9;TRINITY_DN87571_c7_g1_i10	PF01390.17^SEA^SEA domain^486-555^E:2.6e-11`PF01822.16^WSC^WSC domain^625-702^E:2e-17;PF01390.17^SEA^SEA domain^486-555^E:5e-11`PF01822.16^WSC^WSC domain^625-702^E:3.9e-17;PF01390.17^SEA^SEA domain^486-555^E:2.6e-11`PF01822.16^WSC^WSC domain^625-702^E:2e-17;PF01390.17^SEA^SEA domain^486-555^E:4.2e-11`PF01822.16^WSC^WSC domain^625-702^E:3.3e-17;PF01390.17^SEA^SEA domain^320-389^E:1.8e-11`PF01822.1…	sigP:1^18^0.718^YES;sigP:1^18^0.718^YES;sigP:1^18^0.718^YES;sigP:1^18^0.718^YES;.;sigP:1^18^0.718^YES;.;.
TRINITY_DN102483_c0_g1	TRINITY_DN102483_c0_g1_i1;TRINITY_DN102483_c0_g1_i2;TRINITY_DN102483_c0_g1_i3;TRINITY_DN102483_c0_g1_i4;TRINITY_DN102483_c0_g1_i5;TRINITY_DN102483_c0_g1_i6;TRINITY_DN102483_c0_g1_i7;TRINITY_DN102483_c0_g1_i8;TRINITY_DN102483_c0_g1_i9;TRINITY_DN102483_c0_g1_i10;TRINITY_DN102483_c0_g1_i11;TRINITY_DN102483_c0_g1_i12;TRINITY_DN102483_c0_g1_i13;TRINITY_DN102483_c0_g1_i14	14	1005440799 ; PREDICTED: counting factor associated protein D-like [Acropora digitifera] ; 70779 ; 526	-2.58	0	5.97	3.32	5.67	9.17	2.47	23.02	30.95	52.63	25.07	1.85	3.16	5.12	1.38	12.84	17.27	29.36	13.99	1793	TRINITY_DN102483_c0_g1_i12	gi|1005440799|ref|XP_015757742.1|	1005440799 ; PREDICTED: counting factor associated protein D-like [Acropora digitifera] ; 70779 ; 526	70779	species=Acropora digitifera;genus=Acropora;family=Acroporidae;suborder=Astrocoeniina;order=Scleractinia;subclass=Hexacorallia;class=Anthozoa;phylum=Cnidaria;no rank=Eumetazoa;kingdom=Metazoa;no rank=Opisthokonta;superkingdom=Eukaryota;no rank=cellular organisms;no rank=root	523	84.7	0	522	522	522	3953	526	39.6	99.2	extracellular space;extracellular region part;cellular_component;extracellular region;lysosome;lytic vacuole;vacuole;cytoplasmic part;cytoplasm;intracellular part;cell part;cell;intracellular;intracellular membrane-bounded organelle;membrane-bounded organelle;organelle;intracellular organelle;collagen binding;protein complex binding;protein binding;binding;molecular_function;macromolecular comple…	GO:0005615;GO:0044421;GO:0005575;GO:0005576;GO:0005764;GO:0000323;GO:0005773;GO:0044444;GO:0005737;GO:0044424;GO:0044464;GO:0005623;GO:0005622;GO:0043231;GO:0043227;GO:0043226;GO:0043229;GO:0005518;GO:0032403;GO:0005515;GO:0005488;GO:0003674;GO:0044877;GO:0004197;GO:0004175;GO:0070011;GO:0008233;GO:0016787;GO:0003824;GO:0008234;GO:0001968;GO:0043394;GO:0001948;GO:0097367;GO:0045453;GO:0046849;GO:…	536	TRINITY_DN102483_c0_g1_i1;TRINITY_DN102483_c0_g1_i3;TRINITY_DN102483_c0_g1_i4;TRINITY_DN102483_c0_g1_i11;TRINITY_DN102483_c0_g1_i12	PF08246.9^Inhibitor_I29^Cathepsin propeptide inhibitor domain (I29)^76-130^E:3.7e-09`PF00112.20^Peptidase_C1^Papain family cysteine protease^169-381^E:2.4e-64;PF00112.20^Peptidase_C1^Papain family cysteine protease^10-105^E:6.8e-30;PF00112.20^Peptidase_C1^Papain family cysteine protease^10-222^E:1.6e-64;PF00112.20^Peptidase_C1^Papain family cysteine protease^3-53^E:6.8e-17;PF08246.9^Inhibitor_I29…	.;.;.;.;.
TRINITY_DN90576_c1_g4	TRINITY_DN90576_c1_g4_i1;TRINITY_DN90576_c1_g4_i2;TRINITY_DN90576_c1_g4_i3;TRINITY_DN90576_c1_g4_i4	4	1176092107 ; uncharacterized protein LOC110054537 [Orbicella faveolata] ; 48498 ; 492	-2.57	0	5.95	4.59	10.61	12.23	4.94	33.3	42.77	117.99	32.43	1.71	3.96	4.57	1.84	12.43	15.97	44.06	12.11	2678	TRINITY_DN90576_c1_g4_i4	gi|1176092107|ref|XP_020616528.1|	1176092107 ; uncharacterized protein LOC110054537 [Orbicella faveolata] ; 48498 ; 492	48498	species=Montastraea faveolata;genus=Montastraea;family=Montastraeidae;suborder=Faviina;order=Scleractinia;subclass=Hexacorallia;class=Anthozoa;phylum=Cnidaria;no rank=Eumetazoa;kingdom=Metazoa;no rank=Opisthokonta;superkingdom=Eukaryota;no rank=cellular organisms;no rank=root	469	43.5	1.36e-102	459	436	459	6586	492	19.9	93.3	NA	NA	NA	TRINITY_DN90576_c1_g4_i1;TRINITY_DN90576_c1_g4_i2;TRINITY_DN90576_c1_g4_i2;TRINITY_DN90576_c1_g4_i3;TRINITY_DN90576_c1_g4_i4;TRINITY_DN90576_c1_g4_i4;TRINITY_DN90576_c1_g4_i4	.;.;.;.;.;.;.	sigP:1^19^0.709^YES;sigP:1^22^0.559^YES;sigP:1^19^0.709^YES;sigP:1^19^0.709^YES;sigP:1^21^0.568^YES;sigP:1^22^0.559^YES;sigP:1^19^0.709^YES
TRINITY_DN100520_c1_g1	TRINITY_DN100520_c1_g1_i1;TRINITY_DN100520_c1_g1_i2;TRINITY_DN100520_c1_g1_i3;TRINITY_DN100520_c1_g1_i4;TRINITY_DN100520_c1_g1_i5;TRINITY_DN100520_c1_g1_i6;TRINITY_DN100520_c1_g1_i7;TRINITY_DN100520_c1_g1_i8;TRINITY_DN100520_c1_g1_i9;TRINITY_DN100520_c1_g1_i10;TRINITY_DN100520_c1_g1_i11;TRINITY_DN100520_c1_g1_i12;TRINITY_DN100520_c1_g1_i13;TRINITY_DN100520_c1_g1_i14;TRINITY_DN100520_c1_g1_i15;TRI…	23	1176074350 ; A disintegrin and metalloproteinase with thrombospondin motifs 18-like [Orbicella faveolata] ; 48498 ; 852	-2.57	0	5.93	3.06	4.39	3.44	2.47	31.43	17.78	18.44	27.49	1.44	2.06	1.61	1.16	14.74	8.34	8.65	12.89	2132	TRINITY_DN100520_c1_g1_i11	gi|1176074350|ref|XP_020607143.1|	1176074350 ; A disintegrin and metalloproteinase with thrombospondin motifs 18-like [Orbicella faveolata] ; 48498 ; 852	48498	species=Montastraea faveolata;genus=Montastraea;family=Montastraeidae;suborder=Faviina;order=Scleractinia;subclass=Hexacorallia;class=Anthozoa;phylum=Cnidaria;no rank=Eumetazoa;kingdom=Metazoa;no rank=Opisthokonta;superkingdom=Eukaryota;no rank=cellular organisms;no rank=root	346	52.89	4.75e-116	344	345	344	3733	852	27.7	40.4	extracellular matrix;extracellular region;cellular_component;extracellular region part;proteinaceous extracellular matrix;metalloendopeptidase activity;endopeptidase activity;peptidase activity, acting on L-amino acid peptides;peptidase activity;hydrolase activity;catalytic activity;molecular_function;metallopeptidase activity;zinc ion binding;transition metal ion binding;metal ion binding;cation…	GO:0031012;GO:0005576;GO:0005575;GO:0044421;GO:0005578;GO:0004222;GO:0004175;GO:0070011;GO:0008233;GO:0016787;GO:0003824;GO:0003674;GO:0008237;GO:0008270;GO:0046914;GO:0046872;GO:0043169;GO:0043167;GO:0005488;GO:0016477;GO:0048870;GO:0040011;GO:0008150;GO:0006928;GO:0044763;GO:0009987;GO:0044699;GO:0051674;GO:0051179;GO:0007160;GO:0031589;GO:0007155;GO:0022610;GO:0071773;GO:0071772;GO:0070848;GO:…	4679	TRINITY_DN100520_c1_g1_i1;TRINITY_DN100520_c1_g1_i2;TRINITY_DN100520_c1_g1_i3;TRINITY_DN100520_c1_g1_i4;TRINITY_DN100520_c1_g1_i4;TRINITY_DN100520_c1_g1_i5;TRINITY_DN100520_c1_g1_i5;TRINITY_DN100520_c1_g1_i7;TRINITY_DN100520_c1_g1_i7;TRINITY_DN100520_c1_g1_i8;TRINITY_DN100520_c1_g1_i9;TRINITY_DN100520_c1_g1_i10;TRINITY_DN100520_c1_g1_i11;TRINITY_DN100520_c1_g1_i14;TRINITY_DN100520_c1_g1_i15;TRINI…	PF01562.16^Pep_M12B_propep^Reprolysin family propeptide^56-196^E:7.1e-27`PF01421.16^Reprolysin^Reprolysin (M12B) family zinc metalloprotease^235-423^E:1.4e-08`PF13688.3^Reprolysin_5^Metallo-peptidase family M12^238-399^E:5.6e-07`PF13582.3^Reprolysin_3^Metallo-peptidase family M12B Reprolysin-like^266-386^E:1e-08`PF13583.3^Reprolysin_4^Metallo-peptidase family M12B Reprolysin-like^324-392^E:3.6e-0…	sigP:1^20^0.62^YES;.;.;sigP:1^20^0.62^YES;.;sigP:1^20^0.62^YES;.;.;.;.;sigP:1^20^0.62^YES;.;.;.;.;sigP:1^20^0.62^YES;.;sigP:1^20^0.62^YES;.;.;.;.;.
TRINITY_DN99546_c1_g1	TRINITY_DN99546_c1_g1_i1;TRINITY_DN99546_c1_g1_i2;TRINITY_DN99546_c1_g1_i3;TRINITY_DN99546_c1_g1_i4;TRINITY_DN99546_c1_g1_i5;TRINITY_DN99546_c1_g1_i6;TRINITY_DN99546_c1_g1_i7;TRINITY_DN99546_c1_g1_i8;TRINITY_DN99546_c1_g1_i9;TRINITY_DN99546_c1_g1_i10;TRINITY_DN99546_c1_g1_i11;TRINITY_DN99546_c1_g1_i12;TRINITY_DN99546_c1_g1_i13;TRINITY_DN99546_c1_g1_i14;TRINITY_DN99546_c1_g1_i15;TRINITY_DN99546_c1…	20	1005436487 ; PREDICTED: endo-1,4-beta-xylanase A-like [Acropora digitifera] ; 70779 ; 768	-2.57	0	5.93	3.06	6.95	8.41	2.92	37.63	36.02	40.45	23	1.1	2.5	3.02	1.05	13.53	12.96	14.55	8.27	2780	TRINITY_DN99546_c1_g1_i20	gi|1005436487|ref|XP_015755724.1|	1005436487 ; PREDICTED: endo-1,4-beta-xylanase A-like [Acropora digitifera] ; 70779 ; 768	70779	species=Acropora digitifera;genus=Acropora;family=Acroporidae;suborder=Astrocoeniina;order=Scleractinia;subclass=Hexacorallia;class=Anthozoa;phylum=Cnidaria;no rank=Eumetazoa;kingdom=Metazoa;no rank=Opisthokonta;superkingdom=Eukaryota;no rank=cellular organisms;no rank=root	306	78.43	1.8e-179	306	306	306	5446	768	16.9	39.8	carbohydrate binding;binding;molecular_function;endo-1,4-beta-xylanase activity;xylanase activity;hydrolase activity, hydrolyzing O-glycosyl compounds;hydrolase activity, acting on glycosyl bonds;hydrolase activity;catalytic activity;xylan endo-1,3-beta-xylosidase activity;xylan catabolic process;xylan metabolic process;hemicellulose metabolic process;cell wall polysaccharide metabolic process;ce…	GO:0030246;GO:0005488;GO:0003674;GO:0031176;GO:0097599;GO:0004553;GO:0016798;GO:0016787;GO:0003824;GO:0033905;GO:0045493;GO:0045491;GO:0010410;GO:0010383;GO:0044036;GO:0044260;GO:0044237;GO:0008152;GO:0008150;GO:0009987;GO:0043170;GO:0071704;GO:0071554;GO:0005976;GO:0005975;GO:0044238;GO:0000272;GO:0009057;GO:1901575;GO:0009056;GO:0016052;GO:0005789;GO:0042175;GO:0012505;GO:0044464;GO:0005575;GO:…	2219	TRINITY_DN99546_c1_g1_i2;TRINITY_DN99546_c1_g1_i3;TRINITY_DN99546_c1_g1_i3;TRINITY_DN99546_c1_g1_i3;TRINITY_DN99546_c1_g1_i4;TRINITY_DN99546_c1_g1_i4;TRINITY_DN99546_c1_g1_i4;TRINITY_DN99546_c1_g1_i5;TRINITY_DN99546_c1_g1_i5;TRINITY_DN99546_c1_g1_i6;TRINITY_DN99546_c1_g1_i6;TRINITY_DN99546_c1_g1_i7;TRINITY_DN99546_c1_g1_i10;TRINITY_DN99546_c1_g1_i10;TRINITY_DN99546_c1_g1_i12;TRINITY_DN99546_c1_g1…	PF00331.17^Glyco_hydro_10^Glycosyl hydrolase family 10^2-152^E:1.6e-22;PF00331.17^Glyco_hydro_10^Glycosyl hydrolase family 10^403-516^E:1.2e-15;PF01822.16^WSC^WSC domain^176-218^E:0.00013;PF00331.17^Glyco_hydro_10^Glycosyl hydrolase family 10^2-152^E:8.5e-23;.;PF01822.16^WSC^WSC domain^171-250^E:5e-15;PF00331.17^Glyco_hydro_10^Glycosyl hydrolase family 10^2-152^E:8.5e-23;PF00331.17^Glyco_hydro_10…	.;sigP:1^18^0.771^YES;sigP:1^30^0.488^YES;.;sigP:1^18^0.771^YES;sigP:1^30^0.488^YES;.;sigP:1^18^0.771^YES;sigP:1^30^0.488^YES;sigP:1^18^0.771^YES;sigP:1^30^0.488^YES;.;sigP:1^18^0.771^YES;sigP:1^30^0.488^YES;sigP:1^18^0.771^YES;sigP:1^30^0.488^YES;.;sigP:1^18^0.771^YES;sigP:1^30^0.488^YES;sigP:1^18^0.771^YES;sigP:1^30^0.488^YES;.;sigP:1^18^0.771^YES;.;sigP:1^30^0.488^YES;sigP:1^18^0.771^YES;sigP:…
TRINITY_DN91095_c1_g4	TRINITY_DN91095_c1_g4_i1;TRINITY_DN91095_c1_g4_i2	2	1005427755 ; PREDICTED: roundabout homolog 3-like isoform X2 [Acropora digitifera] ; 70779 ; 589	-2.56	0	5.9	9.19	4.39	0.76	2.92	25.59	130.9	30.17	33.12	6.96	3.33	0.58	2.21	19.39	99.17	22.86	25.09	1320	TRINITY_DN91095_c1_g4_i1	gi|1005427755|ref|XP_015751598.1|	1005427755 ; PREDICTED: roundabout homolog 3-like isoform X2 [Acropora digitifera] ; 70779 ; 589	70779	species=Acropora digitifera;genus=Acropora;family=Acroporidae;suborder=Astrocoeniina;order=Scleractinia;subclass=Hexacorallia;class=Anthozoa;phylum=Cnidaria;no rank=Eumetazoa;kingdom=Metazoa;no rank=Opisthokonta;superkingdom=Eukaryota;no rank=cellular organisms;no rank=root	283;172	43.11;40.116	1.26e-56;4.43e-22	419	312	419	1320	589	70.9	71.1	cytosol;cytoplasm;intracellular part;cell part;cellular_component;cell;intracellular;cytoplasmic part;nucleus;intracellular membrane-bounded organelle;membrane-bounded organelle;organelle;intracellular organelle;cerebral cortex development;pallium development;anatomical structure development;developmental process;biological_process;telencephalon development;forebrain development;single-organism d…	GO:0005829;GO:0005737;GO:0044424;GO:0044464;GO:0005575;GO:0005623;GO:0005622;GO:0044444;GO:0005634;GO:0043231;GO:0043227;GO:0043226;GO:0043229;GO:0021987;GO:0021543;GO:0048856;GO:0032502;GO:0008150;GO:0021537;GO:0030900;GO:0044767;GO:0044699;GO:0007420;GO:0007417;GO:0007399;GO:0048731;GO:0007275;GO:0044707;GO:0032501;GO:0048513;GO:0060322;GO:0048813;GO:0048667;GO:0000904;GO:0048468;GO:0030154;GO:…	141	TRINITY_DN91095_c1_g4_i1;TRINITY_DN91095_c1_g4_i2	PF01391.15^Collagen^Collagen triple helix repeat (20 copies)^3-54^E:2.6e-09`PF13927.3^Ig_3^Immunoglobulin domain^62-137^E:8.8e-12`PF07679.13^I-set^Immunoglobulin I-set domain^68-150^E:8.9e-14`PF13895.3^Ig_2^Immunoglobulin domain^73-152^E:3.7e-06`PF00047.22^ig^Immunoglobulin domain^78-144^E:0.0001`PF08005.9^PHR^PHR domain^175-307^E:5.7e-21;PF08005.9^PHR^PHR domain^47-179^E:9.7e-22	.;.
TRINITY_DN90543_c6_g1	TRINITY_DN90543_c6_g1_i1;TRINITY_DN90543_c6_g1_i2;TRINITY_DN90543_c6_g1_i3;TRINITY_DN90543_c6_g1_i4;TRINITY_DN90543_c6_g1_i5;TRINITY_DN90543_c6_g1_i6;TRINITY_DN90543_c6_g1_i7;TRINITY_DN90543_c6_g1_i8;TRINITY_DN90543_c6_g1_i9;TRINITY_DN90543_c6_g1_i10	10	1176123696 ; cytoglobin-2-like isoform X2 [Orbicella faveolata] ; 48498 ; 166	-2.55	0	5.85	0.77	0.37	0.57	0.45	3.62	4.61	10.28	2.99	0.47	0.23	0.36	0.28	2.25	2.86	6.38	1.85	1612	TRINITY_DN90543_c6_g1_i3	gi|1176123696|ref|XP_020600635.1|	1176123696 ; cytoglobin-2-like isoform X2 [Orbicella faveolata] ; 48498 ; 166	48498	species=Montastraea faveolata;genus=Montastraea;family=Montastraeidae;suborder=Faviina;order=Scleractinia;subclass=Hexacorallia;class=Anthozoa;phylum=Cnidaria;no rank=Eumetazoa;kingdom=Metazoa;no rank=Opisthokonta;superkingdom=Eukaryota;no rank=cellular organisms;no rank=root	128	76.56	1.89e-67	127	128	127	2213	166	17.4	76.5	heme binding;tetrapyrrole binding;heterocyclic compound binding;binding;molecular_function;organic cyclic compound binding;metal ion binding;cation binding;ion binding;oxygen binding;oxygen transporter activity;substrate-specific transporter activity;transporter activity;iron ion binding;transition metal ion binding;cytoplasm;intracellular part;cell part;cellular_component;cell;intracellular	GO:0020037;GO:0046906;GO:1901363;GO:0005488;GO:0003674;GO:0097159;GO:0046872;GO:0043169;GO:0043167;GO:0019825;GO:0005344;GO:0022892;GO:0005215;GO:0005506;GO:0046914;GO:0005737;GO:0044424;GO:0044464;GO:0005575;GO:0005623;GO:0005622	164	TRINITY_DN90543_c6_g1_i1;TRINITY_DN90543_c6_g1_i3;TRINITY_DN90543_c6_g1_i6;TRINITY_DN90543_c6_g1_i9	PF00042.19^Globin^Globin^24-130^E:6.2e-22;PF00042.19^Globin^Globin^49-150^E:6.9e-21;PF00042.19^Globin^Globin^24-125^E:4.1e-21;PF00042.19^Globin^Globin^49-155^E:9.2e-22	.;.;.;.
TRINITY_DN85977_c0_g1	TRINITY_DN85977_c0_g1_i1;TRINITY_DN85977_c0_g1_i2;TRINITY_DN85977_c0_g1_i3;TRINITY_DN85977_c0_g1_i4	4	1005430601 ; PREDICTED: uncharacterized protein LOC107332792 [Acropora digitifera] ; 70779 ; 304	-2.54	0	5.81	7.4	11.34	13.95	8.53	56.44	48.85	103.69	53.48	6.8	10.42	12.82	7.84	51.85	44.88	95.26	49.13	1089	TRINITY_DN85977_c0_g1_i2	gi|1005430601|ref|XP_015753023.1|	1005430601 ; PREDICTED: uncharacterized protein LOC107332792 [Acropora digitifera] ; 70779 ; 304	70779	species=Acropora digitifera;genus=Acropora;family=Acroporidae;suborder=Astrocoeniina;order=Scleractinia;subclass=Hexacorallia;class=Anthozoa;phylum=Cnidaria;no rank=Eumetazoa;kingdom=Metazoa;no rank=Opisthokonta;superkingdom=Eukaryota;no rank=cellular organisms;no rank=root	289	78.2	2.85e-168	286	287	286	1535	304	56.1	94.1	NA	NA	NA	TRINITY_DN85977_c0_g1_i1;TRINITY_DN85977_c0_g1_i2	.;.	sigP:1^20^0.795^YES;sigP:1^20^0.795^YES
TRINITY_DN89478_c1_g1	TRINITY_DN89478_c1_g1_i1;TRINITY_DN89478_c1_g1_i2	2	1176112907 ; uncharacterized protein DDB_G0290685-like [Orbicella faveolata] ; 48498 ; 914	-2.53	0	5.79	0.26	0.37	0.96	0.67	9.11	3.6	3.8	6.33	0.07	0.1	0.26	0.18	2.46	0.97	1.02	1.7	3710	TRINITY_DN89478_c1_g1_i1	gi|1176112907|ref|XP_020627498.1|	1176112907 ; uncharacterized protein DDB_G0290685-like [Orbicella faveolata] ; 48498 ; 914	48498	species=Montastraea faveolata;genus=Montastraea;family=Montastraeidae;suborder=Faviina;order=Scleractinia;subclass=Hexacorallia;class=Anthozoa;phylum=Cnidaria;no rank=Eumetazoa;kingdom=Metazoa;no rank=Opisthokonta;superkingdom=Eukaryota;no rank=cellular organisms;no rank=root	1001	43.76	0	906	959	906	3710	914	77.5	99.1	extracellular exosome;extracellular vesicle;vesicle;membrane-bounded organelle;organelle;cellular_component;extracellular region;extracellular organelle;extracellular region part;Golgi membrane;bounding membrane of organelle;organelle membrane;organelle part;membrane;Golgi apparatus part;intracellular organelle part;intracellular organelle;intracellular;cell part;cell;intracellular part;Golgi app…	GO:0070062;GO:1903561;GO:0031982;GO:0043227;GO:0043226;GO:0005575;GO:0005576;GO:0043230;GO:0044421;GO:0000139;GO:0098588;GO:0031090;GO:0044422;GO:0016020;GO:0044431;GO:0044446;GO:0043229;GO:0005622;GO:0044464;GO:0005623;GO:0044424;GO:0005794;GO:0044444;GO:0005737;GO:0043231;GO:0012505;GO:0042803;GO:0046983;GO:0005515;GO:0005488;GO:0003674;GO:0042802;GO:0010634;GO:0010631;GO:0001667;GO:0016477;GO:…	171	TRINITY_DN89478_c1_g1_i1	PF00090.16^TSP_1^Thrombospondin type 1 domain^834-873^E:3.9e-07`PF00188.23^CAP^Cysteine-rich secretory protein family^887-1005^E:2.7e-19	sigP:1^19^0.778^YES
TRINITY_DN97139_c2_g5	TRINITY_DN97139_c2_g5_i1;TRINITY_DN97139_c2_g5_i2;TRINITY_DN97139_c2_g5_i3;TRINITY_DN97139_c2_g5_i4;TRINITY_DN97139_c2_g5_i5	5	156367162 ; predicted protein [Nematostella vectensis] ; 45351 ; 754	-2.53	0	5.79	3.57	6.4	12.42	5.61	33.77	42.55	50.62	41.86	1.02	1.82	3.54	1.6	9.61	12.11	14.41	11.92	3512	TRINITY_DN97139_c2_g5_i1	gi|156367162|ref|XP_001627288.1|	156367162 ; predicted protein [Nematostella vectensis] ; 45351 ; 754	45351	species=Nematostella vectensis;genus=Nematostella;family=Edwardsiidae;order=Actiniaria;subclass=Hexacorallia;class=Anthozoa;phylum=Cnidaria;no rank=Eumetazoa;kingdom=Metazoa;no rank=Opisthokonta;superkingdom=Eukaryota;no rank=cellular organisms;no rank=root	178	43.82	4.5e-36	176	177	176	4109	754	12.9	23.3	alpha-L-arabinofuranosidase activity;hydrolase activity, hydrolyzing O-glycosyl compounds;hydrolase activity, acting on glycosyl bonds;hydrolase activity;catalytic activity;molecular_function;L-arabinose metabolic process;arabinose metabolic process;pentose metabolic process;monosaccharide metabolic process;single-organism carbohydrate metabolic process;carbohydrate metabolic process;primary meta…	GO:0046556;GO:0004553;GO:0016798;GO:0016787;GO:0003824;GO:0003674;GO:0046373;GO:0019566;GO:0019321;GO:0005996;GO:0044723;GO:0005975;GO:0044238;GO:0008152;GO:0008150;GO:0071704;GO:0044710;GO:0044699;GO:0044281;GO:0005615;GO:0044421;GO:0005575;GO:0005576;GO:0070009;GO:0070008;GO:0008236;GO:0070011;GO:0008233;GO:0017171;GO:0008238;GO:0004177;GO:0004252;GO:0004175;GO:0007596;GO:0042060;GO:0009611;GO:…	700	TRINITY_DN97139_c2_g5_i1;TRINITY_DN97139_c2_g5_i1;TRINITY_DN97139_c2_g5_i2;TRINITY_DN97139_c2_g5_i2;TRINITY_DN97139_c2_g5_i3;TRINITY_DN97139_c2_g5_i4;TRINITY_DN97139_c2_g5_i5;TRINITY_DN97139_c2_g5_i5	PF05270.10^AbfB^Alpha-L-arabinofuranosidase B (ABFB) domain^65-150^E:1.4e-12;PF00090.16^TSP_1^Thrombospondin type 1 domain^107-150^E:2e-06`PF00040.16^fn2^Fibronectin type II domain^164-204^E:2.4e-14;.;PF00090.16^TSP_1^Thrombospondin type 1 domain^18-61^E:3.5e-07;PF05270.10^AbfB^Alpha-L-arabinofuranosidase B (ABFB) domain^65-150^E:1.6e-12;PF05270.10^AbfB^Alpha-L-arabinofuranosidase B (ABFB) domain…	sigP:1^22^0.504^YES;.;sigP:1^18^0.503^YES;.;sigP:1^22^0.504^YES;sigP:1^22^0.504^YES;sigP:1^22^0.504^YES;.
TRINITY_DN90926_c0_g1	TRINITY_DN90926_c0_g1_i1;TRINITY_DN90926_c0_g1_i2;TRINITY_DN90926_c0_g1_i3	3	1005444992 ; PREDICTED: dentin sialophosphoprotein-like [Acropora digitifera] ; 70779 ; 377	-2.52	0	5.75	12.5	20.48	20.45	13.92	100.26	83.74	139.45	89.94	6.43	10.53	10.51	7.15	51.54	43.05	71.68	46.23	1945	TRINITY_DN90926_c0_g1_i3	gi|1005444992|ref|XP_015759820.1|	1005444992 ; PREDICTED: dentin sialophosphoprotein-like [Acropora digitifera] ; 70779 ; 377	70779	species=Acropora digitifera;genus=Acropora;family=Acroporidae;suborder=Astrocoeniina;order=Scleractinia;subclass=Hexacorallia;class=Anthozoa;phylum=Cnidaria;no rank=Eumetazoa;kingdom=Metazoa;no rank=Opisthokonta;superkingdom=Eukaryota;no rank=cellular organisms;no rank=root	378	56.35	5.6e-125	377	355	377	2166	377	49.2	100	NA	NA	NA	TRINITY_DN90926_c0_g1_i1;TRINITY_DN90926_c0_g1_i2;TRINITY_DN90926_c0_g1_i3	.;.;.	sigP:1^22^0.67^YES;sigP:1^22^0.67^YES;sigP:1^22^0.67^YES
TRINITY_DN86301_c1_g2	TRINITY_DN86301_c1_g2_i1;TRINITY_DN86301_c1_g2_i2;TRINITY_DN86301_c1_g2_i3;TRINITY_DN86301_c1_g2_i4;TRINITY_DN86301_c1_g2_i5	5	1005447623 ; PREDICTED: ZP domain-containing protein-like [Acropora digitifera] ; 70779 ; 330	-2.51	0	5.71	3.83	4.21	0.57	0	38.91	30.39	2.35	1.04	6.47	7.12	0.97	0	65.82	51.41	3.97	1.75	591	TRINITY_DN86301_c1_g2_i1	gi|1005447623|ref|XP_015761095.1|	1005447623 ; PREDICTED: ZP domain-containing protein-like [Acropora digitifera] ; 70779 ; 330	70779	species=Acropora digitifera;genus=Acropora;family=Acroporidae;suborder=Astrocoeniina;order=Scleractinia;subclass=Hexacorallia;class=Anthozoa;phylum=Cnidaria;no rank=Eumetazoa;kingdom=Metazoa;no rank=Opisthokonta;superkingdom=Eukaryota;no rank=cellular organisms;no rank=root	136	63.97	2.25e-58	136	136	136	843	330	48.4	41.2	integral component of membrane;intrinsic component of membrane;membrane part;cellular_component;membrane	GO:0016021;GO:0031224;GO:0044425;GO:0005575;GO:0016020	25	TRINITY_DN86301_c1_g2_i1;TRINITY_DN86301_c1_g2_i2;TRINITY_DN86301_c1_g2_i3;TRINITY_DN86301_c1_g2_i4;TRINITY_DN86301_c1_g2_i5	PF00100.20^Zona_pellucida^Zona pellucida-like domain^26-126^E:9e-16;PF00100.20^Zona_pellucida^Zona pellucida-like domain^26-126^E:9e-16;PF00100.20^Zona_pellucida^Zona pellucida-like domain^26-134^E:7.5e-16;PF00100.20^Zona_pellucida^Zona pellucida-like domain^26-192^E:1.6e-25;PF00100.20^Zona_pellucida^Zona pellucida-like domain^26-126^E:9e-16	.;.;.;.;.
TRINITY_DN101946_c0_g2	TRINITY_DN101946_c0_g2_i1;TRINITY_DN101946_c0_g2_i2;TRINITY_DN101946_c0_g2_i3;TRINITY_DN101946_c0_g2_i4;TRINITY_DN101946_c0_g2_i5	5	1176111421 ; fibropellin-1-like [Orbicella faveolata] ; 48498 ; 664	-2.51	0	5.71	18.12	36.94	43.57	14.14	151.32	124.37	313.53	104.66	5.57	11.36	13.39	4.35	46.52	38.23	96.38	32.17	3253	TRINITY_DN101946_c0_g2_i2	gi|1176111421|ref|XP_020626709.1|	1176111421 ; fibropellin-1-like [Orbicella faveolata] ; 48498 ; 664	48498	species=Montastraea faveolata;genus=Montastraea;family=Montastraeidae;suborder=Faviina;order=Scleractinia;subclass=Hexacorallia;class=Anthozoa;phylum=Cnidaria;no rank=Eumetazoa;kingdom=Metazoa;no rank=Opisthokonta;superkingdom=Eukaryota;no rank=cellular organisms;no rank=root	668	82.34	0	664	666	664	3416	664	58.5	100	apical lamina of hyaline layer;extracellular matrix component;extracellular region part;cellular_component;extracellular region;extracellular matrix;hyaline layer;proteinaceous extracellular matrix;;extracellular space;calcium ion binding;metal ion binding;cation binding;ion binding;binding;molecular_function;protein binding;integral component of membrane;intrinsic component of membrane;membrane …	GO:0032579;GO:0044420;GO:0044421;GO:0005575;GO:0005576;GO:0031012;GO:0033166;GO:0005578;GO:0016023;GO:0005615;GO:0005509;GO:0046872;GO:0043169;GO:0043167;GO:0005488;GO:0003674;GO:0005515;GO:0016021;GO:0031224;GO:0044425;GO:0016020;GO:0005634;GO:0043231;GO:0043227;GO:0043226;GO:0043229;GO:0005622;GO:0044464;GO:0005623;GO:0044424;GO:0005886;GO:0071944;GO:0004872;GO:0060089;GO:0001525;GO:0044767;GO:…	651	TRINITY_DN101946_c0_g2_i1;TRINITY_DN101946_c0_g2_i2;TRINITY_DN101946_c0_g2_i3;TRINITY_DN101946_c0_g2_i4	.;PF00008.24^EGF^EGF-like domain^176-204^E:2.2e-08`PF00008.24^EGF^EGF-like domain^213-243^E:1.6e-05`PF00008.24^EGF^EGF-like domain^250-280^E:1.2e-05`PF00008.24^EGF^EGF-like domain^287-316^E:6.1e-08`PF00008.24^EGF^EGF-like domain^324-354^E:1.5e-06`PF12661.4^hEGF^Human growth factor-like EGF^343-355^E:0.022`PF00008.24^EGF^EGF-like domain^362-393^E:8.6e-07`PF00008.24^EGF^EGF-like domain^400-431^E:3.…	sigP:1^23^0.881^YES;sigP:1^23^0.886^YES;sigP:1^23^0.886^YES;sigP:1^23^0.886^YES
TRINITY_DN93583_c1_g1	TRINITY_DN93583_c1_g1_i1;TRINITY_DN93583_c1_g1_i2;TRINITY_DN93583_c1_g1_i3;TRINITY_DN93583_c1_g1_i4;TRINITY_DN93583_c1_g1_i5;TRINITY_DN93583_c1_g1_i6;TRINITY_DN93583_c1_g1_i7	7	1005487282 ; PREDICTED: uncharacterized protein LOC107358117 [Acropora digitifera] ; 70779 ; 304	-2.51	0	5.7	1.79	1.28	1.15	1.12	7.13	12.94	11.73	7.25	0.88	0.63	0.57	0.55	3.52	6.39	5.79	3.57	2027	TRINITY_DN93583_c1_g1_i1	gi|1005487282|ref|XP_015780231.1|	1005487282 ; PREDICTED: uncharacterized protein LOC107358117 [Acropora digitifera] ; 70779 ; 304	70779	species=Acropora digitifera;genus=Acropora;family=Acroporidae;suborder=Astrocoeniina;order=Scleractinia;subclass=Hexacorallia;class=Anthozoa;phylum=Cnidaria;no rank=Eumetazoa;kingdom=Metazoa;no rank=Opisthokonta;superkingdom=Eukaryota;no rank=cellular organisms;no rank=root	303	67	1.09e-155	303	301	303	3230	304	28	99.7	NA	NA	NA	TRINITY_DN93583_c1_g1_i1;TRINITY_DN93583_c1_g1_i3;TRINITY_DN93583_c1_g1_i4;TRINITY_DN93583_c1_g1_i5;TRINITY_DN93583_c1_g1_i7	PF13472.3^Lipase_GDSL_2^GDSL-like Lipase/Acylhydrolase family^196-370^E:3.3e-07`PF00396.15^Granulin^Granulin^432-470^E:6e-06;PF13472.3^Lipase_GDSL_2^GDSL-like Lipase/Acylhydrolase family^196-370^E:3.3e-07`PF00396.15^Granulin^Granulin^432-470^E:6e-06;PF13472.3^Lipase_GDSL_2^GDSL-like Lipase/Acylhydrolase family^196-370^E:3.3e-07`PF00396.15^Granulin^Granulin^432-470^E:6e-06;PF00396.15^Granulin^Gran…	.;.;.;.;.
TRINITY_DN91926_c4_g2	TRINITY_DN91926_c4_g2_i1;TRINITY_DN91926_c4_g2_i2;TRINITY_DN91926_c4_g2_i3;TRINITY_DN91926_c4_g2_i4;TRINITY_DN91926_c4_g2_i5;TRINITY_DN91926_c4_g2_i6;TRINITY_DN91926_c4_g2_i7;TRINITY_DN91926_c4_g2_i8;TRINITY_DN91926_c4_g2_i9	9	1176086425 ; calmodulin-beta-like [Orbicella faveolata] ; 48498 ; 152	-2.5	0	5.67	7.91	11.89	9.36	10.1	41.72	63.03	127.04	41.75	9.03	13.57	10.69	11.53	47.62	71.95	145.02	47.66	876	TRINITY_DN91926_c4_g2_i9	gi|1176086425|ref|XP_020613498.1|	1176086425 ; calmodulin-beta-like [Orbicella faveolata] ; 48498 ; 152	48498	species=Montastraea faveolata;genus=Montastraea;family=Montastraeidae;suborder=Faviina;order=Scleractinia;subclass=Hexacorallia;class=Anthozoa;phylum=Cnidaria;no rank=Eumetazoa;kingdom=Metazoa;no rank=Opisthokonta;superkingdom=Eukaryota;no rank=cellular organisms;no rank=root	137	83.94	5.99e-72	137	137	137	1607	152	25.6	90.1	calcium ion binding;metal ion binding;cation binding;ion binding;binding;molecular_function;extracellular exosome;extracellular vesicle;vesicle;membrane-bounded organelle;organelle;cellular_component;extracellular region;extracellular organelle;extracellular region part	GO:0005509;GO:0046872;GO:0043169;GO:0043167;GO:0005488;GO:0003674;GO:0070062;GO:1903561;GO:0031982;GO:0043227;GO:0043226;GO:0005575;GO:0005576;GO:0043230;GO:0044421	81	TRINITY_DN91926_c4_g2_i1;TRINITY_DN91926_c4_g2_i2;TRINITY_DN91926_c4_g2_i4;TRINITY_DN91926_c4_g2_i7;TRINITY_DN91926_c4_g2_i9	PF00036.29^EF-hand_1^EF hand^14-41^E:1.4e-09`PF13499.3^EF-hand_7^EF-hand domain pair^14-75^E:2.3e-15`PF13405.3^EF-hand_6^EF-hand domain^14-41^E:3.8e-09`PF13202.3^EF-hand_5^EF hand^17-37^E:6.2e-08`PF13833.3^EF-hand_8^EF-hand domain pair^27-75^E:1.1e-10`PF00036.29^EF-hand_1^EF hand^50-76^E:2.1e-07`PF13202.3^EF-hand_5^EF hand^51-75^E:0.0001`PF13833.3^EF-hand_8^EF-hand domain pair^80-109^E:0.021`PF13…	.;.;.;.;.
TRINITY_DN104746_c2_g4	TRINITY_DN104746_c2_g4_i1	1	1176103025 ; uncharacterized protein LOC110059899 [Orbicella faveolata] ; 48498 ; 1860	-2.5	0	5.65	3.57	2.01	3.44	1.12	18.81	15.98	17.32	12.31	0.47	0.26	0.45	0.15	2.46	2.09	2.26	1.61	7653	TRINITY_DN104746_c2_g4_i1	gi|1176103025|ref|XP_020622274.1|	1176103025 ; uncharacterized protein LOC110059899 [Orbicella faveolata] ; 48498 ; 1860	48498	species=Montastraea faveolata;genus=Montastraea;family=Montastraeidae;suborder=Faviina;order=Scleractinia;subclass=Hexacorallia;class=Anthozoa;phylum=Cnidaria;no rank=Eumetazoa;kingdom=Metazoa;no rank=Opisthokonta;superkingdom=Eukaryota;no rank=cellular organisms;no rank=root	1724;122	44.722;32.787	0.0;2.18e-09	1740	1613	1740	7653	1860	63.2	93.5	cytoplasm;intracellular part;cell part;cellular_component;cell;intracellular;carbohydrate binding;binding;molecular_function	GO:0005737;GO:0044424;GO:0044464;GO:0005575;GO:0005623;GO:0005622;GO:0030246;GO:0005488;GO:0003674	12	TRINITY_DN104746_c2_g4_i1	PF02140.15^Gal_Lectin^Galactose binding lectin domain^17-99^E:1.3e-12	.
TRINITY_DN105626_c8_g2	TRINITY_DN105626_c8_g2_i1;TRINITY_DN105626_c8_g2_i2;TRINITY_DN105626_c8_g2_i3;TRINITY_DN105626_c8_g2_i4	4	1005463046 ; PREDICTED: proline-rich protein 2-like [Acropora digitifera] ; 70779 ; 422	-2.5	0	5.65	38.79	79.01	81.61	56.34	294.23	339.8	547.84	318.92	20.56	41.89	43.26	29.87	155.99	180.15	290.45	169.08	1886	TRINITY_DN105626_c8_g2_i2	gi|1005463046|ref|XP_015768539.1|	1005463046 ; PREDICTED: proline-rich protein 2-like [Acropora digitifera] ; 70779 ; 422	70779	species=Acropora digitifera;genus=Acropora;family=Acroporidae;suborder=Astrocoeniina;order=Scleractinia;subclass=Hexacorallia;class=Anthozoa;phylum=Cnidaria;no rank=Eumetazoa;kingdom=Metazoa;no rank=Opisthokonta;superkingdom=Eukaryota;no rank=cellular organisms;no rank=root	140	60	1.77e-26	133	140	133	2106	422	19.9	31.5	cytoplasm;intracellular part;cell part;cellular_component;cell;intracellular;GTP binding;guanyl ribonucleotide binding;guanyl nucleotide binding;purine nucleotide binding;nucleotide binding;small molecule binding;binding;molecular_function;nucleoside phosphate binding;organic cyclic compound binding;heterocyclic compound binding;purine ribonucleotide binding;ribonucleotide binding;carbohydrate de…	GO:0005737;GO:0044424;GO:0044464;GO:0005575;GO:0005623;GO:0005622;GO:0005525;GO:0032561;GO:0019001;GO:0017076;GO:0000166;GO:0036094;GO:0005488;GO:0003674;GO:1901265;GO:0097159;GO:1901363;GO:0032555;GO:0032553;GO:0097367;GO:0035639;GO:0043168;GO:0043167;GO:0032550;GO:0032549;GO:0001882;GO:0001883;GO:0003924;GO:0017111;GO:0016462;GO:0016818;GO:0016817;GO:0016787;GO:0003824;GO:0003743;GO:0008135;GO:…	43	TRINITY_DN105626_c8_g2_i1;TRINITY_DN105626_c8_g2_i2;TRINITY_DN105626_c8_g2_i3;TRINITY_DN105626_c8_g2_i4;TRINITY_DN105626_c8_g2_i4	PF01549.21^ShK^ShK domain-like^38-73^E:0.0025`PF01549.21^ShK^ShK domain-like^81-113^E:0.0013;PF01549.21^ShK^ShK domain-like^38-73^E:0.0038`PF01549.21^ShK^ShK domain-like^81-113^E:0.002;PF01549.21^ShK^ShK domain-like^38-73^E:0.0017`PF01549.21^ShK^ShK domain-like^81-113^E:0.0009;PF01549.21^ShK^ShK domain-like^38-73^E:0.003`PF01549.21^ShK^ShK domain-like^81-113^E:0.0015;.	sigP:1^19^0.819^YES;sigP:1^19^0.819^YES;sigP:1^19^0.819^YES;sigP:1^19^0.819^YES;sigP:1^18^0.615^YES
TRINITY_DN102571_c0_g1	TRINITY_DN102571_c0_g1_i1;TRINITY_DN102571_c0_g1_i2;TRINITY_DN102571_c0_g1_i3;TRINITY_DN102571_c0_g1_i4;TRINITY_DN102571_c0_g1_i5;TRINITY_DN102571_c0_g1_i6;TRINITY_DN102571_c0_g1_i7;TRINITY_DN102571_c0_g1_i8;TRINITY_DN102571_c0_g1_i9;TRINITY_DN102571_c0_g1_i10;TRINITY_DN102571_c0_g1_i11;TRINITY_DN102571_c0_g1_i12;TRINITY_DN102571_c0_g1_i13;TRINITY_DN102571_c0_g1_i14;TRINITY_DN102571_c0_g1_i15;TRI…	16	1005445801 ; PREDICTED: uncharacterized protein LOC107339428 [Acropora digitifera] ; 70779 ; 1280	-2.5	0	5.64	3.06	7.86	6.5	3.82	36.46	31.29	27.82	40.14	1.4	3.59	2.96	1.74	16.64	14.28	12.7	18.31	2192	TRINITY_DN102571_c0_g1_i16	gi|1005445801|ref|XP_015760195.1|	1005445801 ; PREDICTED: uncharacterized protein LOC107339428 [Acropora digitifera] ; 70779 ; 1280	70779	species=Acropora digitifera;genus=Acropora;family=Acroporidae;suborder=Astrocoeniina;order=Scleractinia;subclass=Hexacorallia;class=Anthozoa;phylum=Cnidaria;no rank=Eumetazoa;kingdom=Metazoa;no rank=Opisthokonta;superkingdom=Eukaryota;no rank=cellular organisms;no rank=root	490	66.33	0	484	478	484	5362	1280	26.7	37.8	extracellular exosome;extracellular vesicle;vesicle;membrane-bounded organelle;organelle;cellular_component;extracellular region;extracellular organelle;extracellular region part;extracellular space;proteinaceous extracellular matrix;extracellular matrix;endopeptidase activity;peptidase activity, acting on L-amino acid peptides;peptidase activity;hydrolase activity;catalytic activity;molecular_fu…	GO:0070062;GO:1903561;GO:0031982;GO:0043227;GO:0043226;GO:0005575;GO:0005576;GO:0043230;GO:0044421;GO:0005615;GO:0005578;GO:0031012;GO:0004175;GO:0070011;GO:0008233;GO:0016787;GO:0003824;GO:0003674;GO:0042802;GO:0005515;GO:0005488;GO:0004222;GO:0008237;GO:0008270;GO:0046914;GO:0046872;GO:0043169;GO:0043167;GO:0030574;GO:0044712;GO:0044710;GO:0008152;GO:0008150;GO:0044699;GO:0009056;GO:0032963;GO:…	6236	TRINITY_DN102571_c0_g1_i2;TRINITY_DN102571_c0_g1_i3;TRINITY_DN102571_c0_g1_i4;TRINITY_DN102571_c0_g1_i5;TRINITY_DN102571_c0_g1_i5;TRINITY_DN102571_c0_g1_i8;TRINITY_DN102571_c0_g1_i8;TRINITY_DN102571_c0_g1_i9;TRINITY_DN102571_c0_g1_i10;TRINITY_DN102571_c0_g1_i11;TRINITY_DN102571_c0_g1_i12;TRINITY_DN102571_c0_g1_i12;TRINITY_DN102571_c0_g1_i13;TRINITY_DN102571_c0_g1_i14;TRINITY_DN102571_c0_g1_i15;TR…	PF00040.16^fn2^Fibronectin type II domain^13-52^E:1.1e-15`PF00040.16^fn2^Fibronectin type II domain^68-107^E:8.2e-18;PF00040.16^fn2^Fibronectin type II domain^13-52^E:9.9e-16`PF00040.16^fn2^Fibronectin type II domain^68-107^E:7.4e-18;PF05270.10^AbfB^Alpha-L-arabinofuranosidase B (ABFB) domain^58-92^E:2.3e-05;PF05270.10^AbfB^Alpha-L-arabinofuranosidase B (ABFB) domain^166-217^E:1.7e-05;PF00040.16^…	.;.;.;.;.;.;.;.;.;.;sigP:1^22^0.747^YES;.;.;.;.;sigP:1^22^0.747^YES;.
TRINITY_DN97083_c2_g1	TRINITY_DN97083_c2_g1_i1;TRINITY_DN97083_c2_g1_i2;TRINITY_DN97083_c2_g1_i3;TRINITY_DN97083_c2_g1_i4;TRINITY_DN97083_c2_g1_i5;TRINITY_DN97083_c2_g1_i6;TRINITY_DN97083_c2_g1_i7;TRINITY_DN97083_c2_g1_i8;TRINITY_DN97083_c2_g1_i9	9	1005418726 ; PREDICTED: extensin-like [Acropora digitifera] ; 70779 ; 483	-2.5	0	5.64	6.89	10.97	16.82	3.14	45.81	52	76.87	42.67	3	4.78	7.32	1.37	19.95	22.65	33.48	18.58	2296	TRINITY_DN97083_c2_g1_i3	gi|1005418726|ref|XP_015767174.1|	1005418726 ; PREDICTED: extensin-like [Acropora digitifera] ; 70779 ; 483	70779	species=Acropora digitifera;genus=Acropora;family=Acroporidae;suborder=Astrocoeniina;order=Scleractinia;subclass=Hexacorallia;class=Anthozoa;phylum=Cnidaria;no rank=Eumetazoa;kingdom=Metazoa;no rank=Opisthokonta;superkingdom=Eukaryota;no rank=cellular organisms;no rank=root	339	50.74	2.25e-73	330	304	330	2941	483	31	68.3	NA	NA	NA	TRINITY_DN97083_c2_g1_i4	PF01390.17^SEA^SEA domain^55-133^E:0.00011	.
TRINITY_DN90405_c0_g1	TRINITY_DN90405_c0_g1_i1;TRINITY_DN90405_c0_g1_i2;TRINITY_DN90405_c0_g1_i3;TRINITY_DN90405_c0_g1_i4	4	1176064752 ; mediator of RNA polymerase II transcription subunit 3-like, partial [Orbicella faveolata] ; 48498 ; 603	-2.5	0	5.64	0.77	0.91	0.38	0.67	8.3	4.05	5.25	5.64	0.78	0.93	0.39	0.68	8.43	4.12	5.33	5.72	985	TRINITY_DN90405_c0_g1_i4	gi|1176064752|ref|XP_020602565.1|	1176064752 ; mediator of RNA polymerase II transcription subunit 3-like, partial [Orbicella faveolata] ; 48498 ; 603	48498	species=Montastraea faveolata;genus=Montastraea;family=Montastraeidae;suborder=Faviina;order=Scleractinia;subclass=Hexacorallia;class=Anthozoa;phylum=Cnidaria;no rank=Eumetazoa;kingdom=Metazoa;no rank=Opisthokonta;superkingdom=Eukaryota;no rank=cellular organisms;no rank=root	395	46.84	1.39e-69	366	365	366	1106	603	99	60.7	endoplasmic reticulum;cytoplasmic part;cytoplasm;intracellular part;cell part;cellular_component;cell;intracellular;intracellular membrane-bounded organelle;membrane-bounded organelle;organelle;intracellular organelle;endomembrane system;integral component of endoplasmic reticulum membrane;integral component of membrane;intrinsic component of membrane;membrane part;membrane;intrinsic component of…	GO:0005783;GO:0044444;GO:0005737;GO:0044424;GO:0044464;GO:0005575;GO:0005623;GO:0005622;GO:0043231;GO:0043227;GO:0043226;GO:0043229;GO:0012505;GO:0030176;GO:0016021;GO:0031224;GO:0044425;GO:0016020;GO:0031227;GO:0044432;GO:0044446;GO:0044422;GO:0005789;GO:0042175;GO:0005840;GO:0030529;GO:1990904;GO:0032991;GO:0043232;GO:0043228;GO:0044822;GO:0004872;GO:0060089;GO:0003674;GO:0001649;GO:0001503;GO:…	494	NA	NA	NA
TRINITY_DN96055_c4_g1	TRINITY_DN96055_c4_g1_i1;TRINITY_DN96055_c4_g1_i2;TRINITY_DN96055_c4_g1_i3;TRINITY_DN96055_c4_g1_i4	4	1005432542 ; PREDICTED: uncharacterized protein LOC107333522 [Acropora digitifera] ; 70779 ; 238	-2.49	0	5.64	1.02	0.37	1.34	0.22	4.09	5.06	11.62	3.8	1.54	0.55	2.02	0.34	6.17	7.65	17.54	5.73	662	TRINITY_DN96055_c4_g1_i4	gi|1005432542|ref|XP_015753836.1|	1005432542 ; PREDICTED: uncharacterized protein LOC107333522 [Acropora digitifera] ; 70779 ; 238	70779	species=Acropora digitifera;genus=Acropora;family=Acroporidae;suborder=Astrocoeniina;order=Scleractinia;subclass=Hexacorallia;class=Anthozoa;phylum=Cnidaria;no rank=Eumetazoa;kingdom=Metazoa;no rank=Opisthokonta;superkingdom=Eukaryota;no rank=cellular organisms;no rank=root	222	62.16	1.03e-91	218	219	218	1011	238	65	91.6	NA	NA	NA	NA	NA	NA
TRINITY_DN90543_c6_g8	TRINITY_DN90543_c6_g8_i1;TRINITY_DN90543_c6_g8_i2;TRINITY_DN90543_c6_g8_i3	3	1005432556 ; PREDICTED: cytoglobin-2-like [Acropora digitifera] ; 70779 ; 166	-2.49	0	5.62	2.81	2.19	1.53	1.35	9.58	12.94	22.57	11.27	0.94	0.73	0.51	0.45	3.21	4.33	7.55	3.77	2989	TRINITY_DN90543_c6_g8_i1	gi|1005432556|ref|XP_015753841.1|	1005432556 ; PREDICTED: cytoglobin-2-like [Acropora digitifera] ; 70779 ; 166	70779	species=Acropora digitifera;genus=Acropora;family=Acroporidae;suborder=Astrocoeniina;order=Scleractinia;subclass=Hexacorallia;class=Anthozoa;phylum=Cnidaria;no rank=Eumetazoa;kingdom=Metazoa;no rank=Opisthokonta;superkingdom=Eukaryota;no rank=cellular organisms;no rank=root	147	87.08	1.23e-91	147	147	147	2989	166	14.8	88.6	cytoplasm;intracellular part;cell part;cellular_component;cell;intracellular;heme binding;tetrapyrrole binding;heterocyclic compound binding;binding;molecular_function;organic cyclic compound binding;iron ion binding;transition metal ion binding;metal ion binding;cation binding;ion binding;oxygen binding;oxygen transporter activity;substrate-specific transporter activity;transporter activity	GO:0005737;GO:0044424;GO:0044464;GO:0005575;GO:0005623;GO:0005622;GO:0020037;GO:0046906;GO:1901363;GO:0005488;GO:0003674;GO:0097159;GO:0005506;GO:0046914;GO:0046872;GO:0043169;GO:0043167;GO:0019825;GO:0005344;GO:0022892;GO:0005215	61	TRINITY_DN90543_c6_g8_i1	PF00042.19^Globin^Globin^4-111^E:6.8e-24	.
TRINITY_DN93032_c0_g2	TRINITY_DN93032_c0_g2_i1;TRINITY_DN93032_c0_g2_i2;TRINITY_DN93032_c0_g2_i3;TRINITY_DN93032_c0_g2_i4;TRINITY_DN93032_c0_g2_i5	5	1176108398 ; basic proline-rich protein-like [Orbicella faveolata] ; 48498 ; 196	-2.49	0	5.62	16.59	38.77	49.12	28.06	171.89	171.2	323.14	128.93	8.44	19.72	24.98	14.27	87.42	87.07	164.35	65.57	1966	TRINITY_DN93032_c0_g2_i2	gi|1176108398|ref|XP_020625136.1|	1176108398 ; basic proline-rich protein-like [Orbicella faveolata] ; 48498 ; 196	48498	species=Montastraea faveolata;genus=Montastraea;family=Montastraeidae;suborder=Faviina;order=Scleractinia;subclass=Hexacorallia;class=Anthozoa;phylum=Cnidaria;no rank=Eumetazoa;kingdom=Metazoa;no rank=Opisthokonta;superkingdom=Eukaryota;no rank=cellular organisms;no rank=root	160	80.63	4.59e-12	154	159	154	2510	196	19	78.6	NA	NA	NA	TRINITY_DN93032_c0_g2_i1;TRINITY_DN93032_c0_g2_i1;TRINITY_DN93032_c0_g2_i2;TRINITY_DN93032_c0_g2_i2;TRINITY_DN93032_c0_g2_i4;TRINITY_DN93032_c0_g2_i4;TRINITY_DN93032_c0_g2_i5;TRINITY_DN93032_c0_g2_i5	PF01391.15^Collagen^Collagen triple helix repeat (20 copies)^68-116^E:1.7e-07;.;PF01391.15^Collagen^Collagen triple helix repeat (20 copies)^70-118^E:1.7e-07;.;PF01391.15^Collagen^Collagen triple helix repeat (20 copies)^96-143^E:2.3e-07;.;PF01391.15^Collagen^Collagen triple helix repeat (20 copies)^96-143^E:2.3e-07;.	.;sigP:1^23^0.714^YES;.;sigP:1^23^0.708^YES;sigP:1^18^0.892^YES;sigP:1^23^0.714^YES;sigP:1^18^0.892^YES;sigP:1^23^0.714^YES
TRINITY_DN89513_c0_g1	TRINITY_DN89513_c0_g1_i1;TRINITY_DN89513_c0_g1_i2;TRINITY_DN89513_c0_g1_i3;TRINITY_DN89513_c0_g1_i4;TRINITY_DN89513_c0_g1_i5	5	1176121548 ; signal transducing adapter molecule 2-like [Orbicella faveolata] ; 48498 ; 285	-2.49	0	5.6	0.77	1.28	1.34	2.69	13.55	10.58	12.74	7.71	0.38	0.63	0.66	1.33	6.68	5.22	6.28	3.8	2028	TRINITY_DN89513_c0_g1_i5	gi|1176121548|ref|XP_020632081.1|	1176121548 ; signal transducing adapter molecule 2-like [Orbicella faveolata] ; 48498 ; 285	48498	species=Montastraea faveolata;genus=Montastraea;family=Montastraeidae;suborder=Faviina;order=Scleractinia;subclass=Hexacorallia;class=Anthozoa;phylum=Cnidaria;no rank=Eumetazoa;kingdom=Metazoa;no rank=Opisthokonta;superkingdom=Eukaryota;no rank=cellular organisms;no rank=root	116	73.28	4.53e-57	116	116	116	2342	285	14.9	40.7	cytoplasm;intracellular part;cell part;cellular_component;cell;intracellular;early endosome membrane;early endosome;endosome;endomembrane system;cytoplasmic vesicle;cytoplasmic part;intracellular vesicle;vesicle;membrane-bounded organelle;organelle;intracellular organelle;endosome membrane;endosomal part;cytoplasmic vesicle part;intracellular organelle part;organelle part;bounding membrane of org…	GO:0005737;GO:0044424;GO:0044464;GO:0005575;GO:0005623;GO:0005622;GO:0031901;GO:0005769;GO:0005768;GO:0012505;GO:0031410;GO:0044444;GO:0097708;GO:0031982;GO:0043227;GO:0043226;GO:0043229;GO:0010008;GO:0044440;GO:0044433;GO:0044446;GO:0044422;GO:0098588;GO:0031090;GO:0016020;GO:0098805;GO:0043231;GO:0005654;GO:0031981;GO:0070013;GO:0043233;GO:0031974;GO:0044428;GO:0005634;GO:0006886;GO:0046907;GO:…	196	TRINITY_DN89513_c0_g1_i1;TRINITY_DN89513_c0_g1_i2;TRINITY_DN89513_c0_g1_i3;TRINITY_DN89513_c0_g1_i4;TRINITY_DN89513_c0_g1_i5	PF00018.25^SH3_1^SH3 domain^3-48^E:1.3e-13`PF07653.14^SH3_2^Variant SH3 domain^3-54^E:1.8e-13`PF14604.3^SH3_9^Variant SH3 domain^4-52^E:1.6e-11;PF00018.25^SH3_1^SH3 domain^220-265^E:6.2e-13`PF07653.14^SH3_2^Variant SH3 domain^220-271^E:1e-12`PF14604.3^SH3_9^Variant SH3 domain^221-269^E:8.4e-11;PF00018.25^SH3_1^SH3 domain^220-265^E:8.2e-13`PF07653.14^SH3_2^Variant SH3 domain^220-271^E:1.3e-12`PF14…	.;.;.;.;.
TRINITY_DN105458_c6_g1	TRINITY_DN105458_c6_g1_i1;TRINITY_DN105458_c6_g1_i2;TRINITY_DN105458_c6_g1_i3;TRINITY_DN105458_c6_g1_i4;TRINITY_DN105458_c6_g1_i5	5	999968769 ; Transposon TX1 uncharacterized 149 kDa protein [Exaiptasia pallida] ; 1720309 ; 601	-2.48	0	5.58	3.32	0.91	1.91	3.37	20.1	6.75	21.45	14.15	2.74	0.75	1.58	2.78	16.59	5.57	17.71	11.68	1211	TRINITY_DN105458_c6_g1_i5	gi|999968769|gb|KXJ07943.1|	999968769 ; Transposon TX1 uncharacterized 149 kDa protein [Exaiptasia pallida] ; 1720309 ; 601	1720309	species=Exaiptasia pallida;genus=Exaiptasia;family=Aiptasiidae;order=Actiniaria;subclass=Hexacorallia;class=Anthozoa;phylum=Cnidaria;no rank=Eumetazoa;kingdom=Metazoa;no rank=Opisthokonta;superkingdom=Eukaryota;no rank=cellular organisms;no rank=root	328	42.38	5.01e-84	326	324	326	3152	601	30.8	54.2	metal ion binding;cation binding;ion binding;binding;molecular_function;RNA-directed DNA polymerase activity;DNA polymerase activity;nucleotidyltransferase activity;transferase activity, transferring phosphorus-containing groups;transferase activity;catalytic activity;Type II site-specific deoxyribonuclease activity;restriction endodeoxyribonuclease activity;endodeoxyribonuclease activity;endonuc…	GO:0046872;GO:0043169;GO:0043167;GO:0005488;GO:0003674;GO:0003964;GO:0034061;GO:0016779;GO:0016772;GO:0016740;GO:0003824;GO:0009036;GO:0015666;GO:0004520;GO:0004519;GO:0004518;GO:0016788;GO:0016787;GO:0004536;GO:0016888;GO:0016893;GO:0006310;GO:0006259;GO:0044260;GO:0044237;GO:0008152;GO:0008150;GO:0009987;GO:0043170;GO:0071704;GO:0090304;GO:0006139;GO:0006725;GO:0034641;GO:0006807;GO:0044238;GO:…	384	TRINITY_DN105458_c6_g1_i2;TRINITY_DN105458_c6_g1_i2;TRINITY_DN105458_c6_g1_i3;TRINITY_DN105458_c6_g1_i3;TRINITY_DN105458_c6_g1_i4;TRINITY_DN105458_c6_g1_i4;TRINITY_DN105458_c6_g1_i5;TRINITY_DN105458_c6_g1_i5	PF00078.24^RVT_1^Reverse transcriptase (RNA-dependent DNA polymerase)^2-216^E:1.1e-31;PF03372.20^Exo_endo_phos^Endonuclease/Exonuclease/phosphatase family^24-180^E:7.6e-09`PF14529.3^Exo_endo_phos_2^Endonuclease-reverse transcriptase^69-179^E:1.6e-07;PF00078.24^RVT_1^Reverse transcriptase (RNA-dependent DNA polymerase)^2-216^E:1.1e-31;PF03372.20^Exo_endo_phos^Endonuclease/Exonuclease/phosphatase f…	.;.;.;.;.;.;.;.
TRINITY_DN99908_c0_g3	TRINITY_DN99908_c0_g3_i1;TRINITY_DN99908_c0_g3_i2;TRINITY_DN99908_c0_g3_i3;TRINITY_DN99908_c0_g3_i4;TRINITY_DN99908_c0_g3_i5;TRINITY_DN99908_c0_g3_i6	6	1176064548 ; endothelin-converting enzyme 1-like [Orbicella faveolata] ; 48498 ; 740	-2.48	0	5.56	7.66	19.57	17.39	6.28	79.23	66.18	103.47	48.07	2.91	7.44	6.61	2.39	30.13	25.17	39.34	18.28	2630	TRINITY_DN99908_c0_g3_i2	gi|1176064548|ref|XP_020602454.1|	1176064548 ; endothelin-converting enzyme 1-like [Orbicella faveolata] ; 48498 ; 740	48498	species=Montastraea faveolata;genus=Montastraea;family=Montastraeidae;suborder=Faviina;order=Scleractinia;subclass=Hexacorallia;class=Anthozoa;phylum=Cnidaria;no rank=Eumetazoa;kingdom=Metazoa;no rank=Opisthokonta;superkingdom=Eukaryota;no rank=cellular organisms;no rank=root	500	71.8	0	491	500	491	3627	740	41.4	66.4	cytoplasmic vesicle;cytoplasmic part;cytoplasm;intracellular part;cell part;cellular_component;cell;intracellular;intracellular vesicle;vesicle;membrane-bounded organelle;organelle;intracellular organelle;early endosome;endosome;endomembrane system;external side of plasma membrane;cell surface;plasma membrane;membrane;cell periphery;plasma membrane part;membrane part;side of membrane;integral com…	GO:0031410;GO:0044444;GO:0005737;GO:0044424;GO:0044464;GO:0005575;GO:0005623;GO:0005622;GO:0097708;GO:0031982;GO:0043227;GO:0043226;GO:0043229;GO:0005769;GO:0005768;GO:0012505;GO:0009897;GO:0009986;GO:0005886;GO:0016020;GO:0071944;GO:0044459;GO:0044425;GO:0098552;GO:0016021;GO:0031224;GO:0030141;GO:0099503;GO:0046872;GO:0043169;GO:0043167;GO:0005488;GO:0003674;GO:0004222;GO:0004175;GO:0070011;GO:…	1265	TRINITY_DN99908_c0_g3_i1;TRINITY_DN99908_c0_g3_i2;TRINITY_DN99908_c0_g3_i5	PF05649.10^Peptidase_M13_N^Peptidase family M13^99-481^E:1.4e-84`PF01431.18^Peptidase_M13^Peptidase family M13^540-748^E:1.2e-60;PF05649.10^Peptidase_M13_N^Peptidase family M13^99-481^E:4.3e-85;PF05649.10^Peptidase_M13_N^Peptidase family M13^99-188^E:7.8e-26	.;.;.
TRINITY_DN90534_c1_g2	TRINITY_DN90534_c1_g2_i1;TRINITY_DN90534_c1_g2_i2;TRINITY_DN90534_c1_g2_i3;TRINITY_DN90534_c1_g2_i4;TRINITY_DN90534_c1_g2_i5;TRINITY_DN90534_c1_g2_i6;TRINITY_DN90534_c1_g2_i7;TRINITY_DN90534_c1_g2_i8;TRINITY_DN90534_c1_g2_i9	9	1036029198 ; alpha carbonic anhydrase 15 [Stylophora pistillata] ; 50429 ; 322	-2.46	0	5.52	7.4	9.69	23.89	6.28	34.82	46.6	198.22	37.95	7.95	10.42	25.67	6.75	37.42	50.08	213.01	40.79	931	TRINITY_DN90534_c1_g2_i8	gi|1036029198|gb|ANJ59775.1|	1036029198 ; alpha carbonic anhydrase 15 [Stylophora pistillata] ; 50429 ; 322	50429	species=Stylophora pistillata;genus=Stylophora;family=Pocilloporidae;suborder=Astrocoeniina;order=Scleractinia;subclass=Hexacorallia;class=Anthozoa;phylum=Cnidaria;no rank=Eumetazoa;kingdom=Metazoa;no rank=Opisthokonta;superkingdom=Eukaryota;no rank=cellular organisms;no rank=root	314	82.17	0	313	313	313	3113	322	30.2	97.2	mitochondrion;intracellular membrane-bounded organelle;membrane-bounded organelle;organelle;cellular_component;intracellular organelle;intracellular;cell part;cell;intracellular part;cytoplasmic part;cytoplasm;carbonate dehydratase activity;hydro-lyase activity;carbon-oxygen lyase activity;lyase activity;catalytic activity;molecular_function;zinc ion binding;transition metal ion binding;metal ion…	GO:0005739;GO:0043231;GO:0043227;GO:0043226;GO:0005575;GO:0043229;GO:0005622;GO:0044464;GO:0005623;GO:0044424;GO:0044444;GO:0005737;GO:0004089;GO:0016836;GO:0016835;GO:0016829;GO:0003824;GO:0003674;GO:0008270;GO:0046914;GO:0046872;GO:0043169;GO:0043167;GO:0005488;GO:0006094;GO:0019319;GO:0019318;GO:0005996;GO:0044723;GO:0005975;GO:0044238;GO:0008152;GO:0008150;GO:0071704;GO:0044710;GO:0044699;GO:…	323	TRINITY_DN90534_c1_g2_i1;TRINITY_DN90534_c1_g2_i1;TRINITY_DN90534_c1_g2_i2;TRINITY_DN90534_c1_g2_i3;TRINITY_DN90534_c1_g2_i7;TRINITY_DN90534_c1_g2_i8;TRINITY_DN90534_c1_g2_i8;TRINITY_DN90534_c1_g2_i9	PF00194.18^Carb_anhydrase^Eukaryotic-type carbonic anhydrase^2-200^E:2.8e-51;PF13489.3^Methyltransf_23^Methyltransferase domain^67-184^E:3.8e-09`PF13649.3^Methyltransf_25^Methyltransferase domain^78-179^E:1.9e-09`PF08241.9^Methyltransf_11^Methyltransferase domain^79-181^E:4.7e-10;PF05148.12^Methyltransf_8^Hypothetical methyltransferase^24-84^E:4.3e-05`PF08241.9^Methyltransf_11^Methyltransferase d…	.;.;.;.;.;sigP:1^25^0.724^YES;.;.
TRINITY_DN98276_c1_g4	TRINITY_DN98276_c1_g4_i1;TRINITY_DN98276_c1_g4_i2;TRINITY_DN98276_c1_g4_i3	3	1005441419 ; PREDICTED: uncharacterized protein LOC107337410 [Acropora digitifera] ; 70779 ; 296	-2.46	0	5.5	4.08	8.6	9.94	5.39	36.69	32.08	60.9	38.53	4.97	10.46	12.09	6.55	44.64	39.02	74.08	46.87	822	TRINITY_DN98276_c1_g4_i3	gi|1005441419|ref|XP_015758041.1|	1005441419 ; PREDICTED: uncharacterized protein LOC107337410 [Acropora digitifera] ; 70779 ; 296	70779	species=Acropora digitifera;genus=Acropora;family=Acroporidae;suborder=Astrocoeniina;order=Scleractinia;subclass=Hexacorallia;class=Anthozoa;phylum=Cnidaria;no rank=Eumetazoa;kingdom=Metazoa;no rank=Opisthokonta;superkingdom=Eukaryota;no rank=cellular organisms;no rank=root	151	71.52	8.57e-47	141	150	141	823	296	54.7	47.6	NA	NA	NA	TRINITY_DN98276_c1_g4_i2	.	sigP:1^18^0.816^YES
TRINITY_DN100827_c1_g1	TRINITY_DN100827_c1_g1_i1;TRINITY_DN100827_c1_g1_i2;TRINITY_DN100827_c1_g1_i3;TRINITY_DN100827_c1_g1_i4;TRINITY_DN100827_c1_g1_i5;TRINITY_DN100827_c1_g1_i6;TRINITY_DN100827_c1_g1_i7;TRINITY_DN100827_c1_g1_i8;TRINITY_DN100827_c1_g1_i9;TRINITY_DN100827_c1_g1_i10;TRINITY_DN100827_c1_g1_i11;TRINITY_DN100827_c1_g1_i12;TRINITY_DN100827_c1_g1_i13;TRINITY_DN100827_c1_g1_i14;TRINITY_DN100827_c1_g1_i15;TRI…	17	1176097190 ; protein PRY1-like isoform X4 [Orbicella faveolata] ; 48498 ; 527	-2.46	0	5.5	4.34	17.37	14.91	16.61	62.63	73.5	91.74	75.91	2.53	10.15	8.71	9.7	36.59	42.94	53.6	44.35	1712	TRINITY_DN100827_c1_g1_i6	gi|1176097190|ref|XP_020619222.1|	1176097190 ; protein PRY1-like isoform X4 [Orbicella faveolata] ; 48498 ; 527	48498	species=Montastraea faveolata;genus=Montastraea;family=Montastraeidae;suborder=Faviina;order=Scleractinia;subclass=Hexacorallia;class=Anthozoa;phylum=Cnidaria;no rank=Eumetazoa;kingdom=Metazoa;no rank=Opisthokonta;superkingdom=Eukaryota;no rank=cellular organisms;no rank=root	490;158	69.796;34.177	0.0;1.3e-10	506	474	506	4202	527	33.8	96	extracellular exosome;extracellular vesicle;vesicle;membrane-bounded organelle;organelle;cellular_component;extracellular region;extracellular organelle;extracellular region part;Golgi membrane;bounding membrane of organelle;organelle membrane;organelle part;membrane;Golgi apparatus part;intracellular organelle part;intracellular organelle;intracellular;cell part;cell;intracellular part;Golgi app…	GO:0070062;GO:1903561;GO:0031982;GO:0043227;GO:0043226;GO:0005575;GO:0005576;GO:0043230;GO:0044421;GO:0000139;GO:0098588;GO:0031090;GO:0044422;GO:0016020;GO:0044431;GO:0044446;GO:0043229;GO:0005622;GO:0044464;GO:0005623;GO:0044424;GO:0005794;GO:0044444;GO:0005737;GO:0043231;GO:0012505;GO:0042803;GO:0046983;GO:0005515;GO:0005488;GO:0003674;GO:0042802;GO:0010634;GO:0010631;GO:0001667;GO:0016477;GO:…	1236	TRINITY_DN100827_c1_g1_i2;TRINITY_DN100827_c1_g1_i6;TRINITY_DN100827_c1_g1_i8;TRINITY_DN100827_c1_g1_i10;TRINITY_DN100827_c1_g1_i12;TRINITY_DN100827_c1_g1_i13;TRINITY_DN100827_c1_g1_i14	PF00188.23^CAP^Cysteine-rich secretory protein family^26-159^E:2e-19`PF00008.24^EGF^EGF-like domain^331-360^E:1.9e-07`PF12661.4^hEGF^Human growth factor-like EGF^350-362^E:0.033`PF00188.23^CAP^Cysteine-rich secretory protein family^378-495^E:8.7e-20;PF00188.23^CAP^Cysteine-rich secretory protein family^1-119^E:1.1e-12`PF00008.24^EGF^EGF-like domain^291-320^E:1.7e-07`PF12661.4^hEGF^Human growth fa…	sigP:1^17^0.743^YES;.;sigP:1^18^0.663^YES;.;.;.;.
TRINITY_DN93690_c0_g3	TRINITY_DN93690_c0_g3_i1;TRINITY_DN93690_c0_g3_i2;TRINITY_DN93690_c0_g3_i3;TRINITY_DN93690_c0_g3_i4;TRINITY_DN93690_c0_g3_i5;TRINITY_DN93690_c0_g3_i6	6	1176088799 ; uncharacterized protein LOC110052908 isoform X1 [Orbicella faveolata] ; 48498 ; 161	-2.45	0	5.47	1.28	1.1	0.19	1.57	5.49	6.08	6.48	12.77	2.44	2.1	0.37	3	10.5	11.62	12.39	24.41	523	TRINITY_DN93690_c0_g3_i2	gi|1176088799|ref|XP_020614756.1|	1176088799 ; uncharacterized protein LOC110052908 isoform X1 [Orbicella faveolata] ; 48498 ; 161	48498	species=Montastraea faveolata;genus=Montastraea;family=Montastraeidae;suborder=Faviina;order=Scleractinia;subclass=Hexacorallia;class=Anthozoa;phylum=Cnidaria;no rank=Eumetazoa;kingdom=Metazoa;no rank=Opisthokonta;superkingdom=Eukaryota;no rank=cellular organisms;no rank=root	117	59.83	4.37e-40	117	114	117	669	161	51.1	72.7	NA	NA	NA	NA	NA	NA
TRINITY_DN103226_c0_g1	TRINITY_DN103226_c0_g1_i1;TRINITY_DN103226_c0_g1_i2;TRINITY_DN103226_c0_g1_i3;TRINITY_DN103226_c0_g1_i4;TRINITY_DN103226_c0_g1_i5;TRINITY_DN103226_c0_g1_i6;TRINITY_DN103226_c0_g1_i7;TRINITY_DN103226_c0_g1_i8	8	1005446045 ; PREDICTED: uncharacterized protein LOC107339530 [Acropora digitifera] ; 70779 ; 670	-2.45	0	5.46	1.53	9.69	0.57	3.14	7.13	23.41	14.75	61.42	2.28	14.46	0.86	4.69	10.63	34.92	22	91.6	670	TRINITY_DN103226_c0_g1_i6	gi|1005446045|ref|XP_015760325.1|	1005446045 ; PREDICTED: uncharacterized protein LOC107339530 [Acropora digitifera] ; 70779 ; 670	70779	species=Acropora digitifera;genus=Acropora;family=Acroporidae;suborder=Astrocoeniina;order=Scleractinia;subclass=Hexacorallia;class=Anthozoa;phylum=Cnidaria;no rank=Eumetazoa;kingdom=Metazoa;no rank=Opisthokonta;superkingdom=Eukaryota;no rank=cellular organisms;no rank=root	268;181;140	51.866;52.486;42.857	1.82e-75;8.36e-49;2.99e-25	579	245	579	828	670	88.8	86.4	endoplasmic reticulum membrane;nuclear outer membrane-endoplasmic reticulum membrane network;endomembrane system;cell part;cellular_component;cell;membrane;endoplasmic reticulum part;intracellular organelle part;intracellular organelle;intracellular;organelle;intracellular part;organelle part;cytoplasmic part;cytoplasm;endoplasmic reticulum;intracellular membrane-bounded organelle;membrane-bounde…	GO:0005789;GO:0042175;GO:0012505;GO:0044464;GO:0005575;GO:0005623;GO:0016020;GO:0044432;GO:0044446;GO:0043229;GO:0005622;GO:0043226;GO:0044424;GO:0044422;GO:0044444;GO:0005737;GO:0005783;GO:0043231;GO:0043227;GO:0044425;GO:0016021;GO:0031224;GO:0005507;GO:0046914;GO:0046872;GO:0043169;GO:0043167;GO:0005488;GO:0003674;GO:0016715;GO:0016705;GO:0016491;GO:0003824;GO:0004497	160	TRINITY_DN103226_c0_g1_i1;TRINITY_DN103226_c0_g1_i2;TRINITY_DN103226_c0_g1_i6;TRINITY_DN103226_c0_g1_i7	PF03351.14^DOMON^DOMON domain^31-150^E:5.8e-25;PF03351.14^DOMON^DOMON domain^31-150^E:2.9e-24;PF03351.14^DOMON^DOMON domain^31-150^E:7.9e-25;PF03351.14^DOMON^DOMON domain^31-150^E:6.2e-25	sigP:1^18^0.845^YES;sigP:1^18^0.886^YES;sigP:1^18^0.845^YES;sigP:1^18^0.885^YES
TRINITY_DN86428_c0_g1	TRINITY_DN86428_c0_g1_i1;TRINITY_DN86428_c0_g1_i2;TRINITY_DN86428_c0_g1_i3;TRINITY_DN86428_c0_g1_i4;TRINITY_DN86428_c0_g1_i5;TRINITY_DN86428_c0_g1_i6;TRINITY_DN86428_c0_g1_i7	7	1176092126 ; uncharacterized protein LOC110054547 [Orbicella faveolata] ; 48498 ; 6044	-2.44	0	5.44	29.34	44.26	83.33	41.75	276.7	244.58	312.64	252.79	6.16	9.3	17.5	8.77	58.13	51.38	65.67	53.1	4760	TRINITY_DN86428_c0_g1_i2	gi|1176092126|ref|XP_020616537.1|	1176092126 ; uncharacterized protein LOC110054547 [Orbicella faveolata] ; 48498 ; 6044	48498	species=Montastraea faveolata;genus=Montastraea;family=Montastraeidae;suborder=Faviina;order=Scleractinia;subclass=Hexacorallia;class=Anthozoa;phylum=Cnidaria;no rank=Eumetazoa;kingdom=Metazoa;no rank=Opisthokonta;superkingdom=Eukaryota;no rank=cellular organisms;no rank=root	2402;1005;1071;933;1014;990;781;1088;219;347;362;342;378;413;363;159;465;375;394;277;198	59.367;41.692;37.815;41.372;36.884;37.98;41.229;33.548;77.169;38.905;38.674;39.181;37.566;35.835;36.088;59.748;30.753;30.133;28.173;33.935;33.838	0.0;0.0;0.0;0.0;7.62e-162;3.34e-160;4.75e-153;1.64e-149;7.77e-85;1.46e-55;2.2e-52;5.55e-52;9.42e-51;1.56e-49;4.52e-48;1.79e-42;1.33e-41;1.49e-31;3.73e-30;8.24e-29;4.55e-16	4190	2336	4190	8374	6044	83.7	69.3	NA	NA	NA	TRINITY_DN86428_c0_g1_i2;TRINITY_DN86428_c0_g1_i5;TRINITY_DN86428_c0_g1_i6	.;.;.	sigP:1^30^0.79^YES;sigP:1^30^0.79^YES;sigP:1^30^0.79^YES
TRINITY_DN88247_c0_g1	TRINITY_DN88247_c0_g1_i1;TRINITY_DN88247_c0_g1_i2;TRINITY_DN88247_c0_g1_i3;TRINITY_DN88247_c0_g1_i4;TRINITY_DN88247_c0_g1_i5;TRINITY_DN88247_c0_g1_i6;TRINITY_DN88247_c0_g1_i7	7	1005465592 ; PREDICTED: endothelin-converting enzyme 2-like isoform X1 [Acropora digitifera] ; 70779 ; 779	-2.44	0	5.44	3.32	5.85	4.2	3.59	13.67	27.24	32.52	32.66	1.07	1.89	1.36	1.16	4.42	8.81	10.52	10.57	3090	TRINITY_DN88247_c0_g1_i2	gi|1005465592|ref|XP_015769779.1|	1005465592 ; PREDICTED: endothelin-converting enzyme 2-like isoform X1 [Acropora digitifera] ; 70779 ; 779	70779	species=Acropora digitifera;genus=Acropora;family=Acroporidae;suborder=Astrocoeniina;order=Scleractinia;subclass=Hexacorallia;class=Anthozoa;phylum=Cnidaria;no rank=Eumetazoa;kingdom=Metazoa;no rank=Opisthokonta;superkingdom=Eukaryota;no rank=cellular organisms;no rank=root	779	72.02	0	779	777	779	3671	779	63.5	100	early endosome;endosome;endomembrane system;cell part;cellular_component;cell;cytoplasmic vesicle;cytoplasmic part;cytoplasm;intracellular part;intracellular;intracellular vesicle;vesicle;membrane-bounded organelle;organelle;intracellular organelle;external side of plasma membrane;cell surface;plasma membrane;membrane;cell periphery;plasma membrane part;membrane part;side of membrane;extracellula…	GO:0005769;GO:0005768;GO:0012505;GO:0044464;GO:0005575;GO:0005623;GO:0031410;GO:0044444;GO:0005737;GO:0044424;GO:0005622;GO:0097708;GO:0031982;GO:0043227;GO:0043226;GO:0043229;GO:0009897;GO:0009986;GO:0005886;GO:0016020;GO:0071944;GO:0044459;GO:0044425;GO:0098552;GO:0070062;GO:1903561;GO:0005576;GO:0043230;GO:0044421;GO:0016021;GO:0031224;GO:0031302;GO:0044440;GO:0044433;GO:0044446;GO:0044422;GO:…	1781	TRINITY_DN88247_c0_g1_i1;TRINITY_DN88247_c0_g1_i2;TRINITY_DN88247_c0_g1_i2;TRINITY_DN88247_c0_g1_i3;TRINITY_DN88247_c0_g1_i4	PF01431.18^Peptidase_M13^Peptidase family M13^41-244^E:3.6e-64;PF05649.10^Peptidase_M13_N^Peptidase family M13^117-514^E:3.1e-93`PF01431.18^Peptidase_M13^Peptidase family M13^573-776^E:6.5e-63;.;PF05649.10^Peptidase_M13_N^Peptidase family M13^106-503^E:3e-93`PF01431.18^Peptidase_M13^Peptidase family M13^562-765^E:6.3e-63;PF01431.18^Peptidase_M13^Peptidase family M13^67-270^E:5.1e-64	.;.;sigP:1^16^0.676^YES;.;.
TRINITY_DN98422_c1_g1	TRINITY_DN98422_c1_g1_i1;TRINITY_DN98422_c1_g1_i2;TRINITY_DN98422_c1_g1_i3;TRINITY_DN98422_c1_g1_i4;TRINITY_DN98422_c1_g1_i5;TRINITY_DN98422_c1_g1_i6;TRINITY_DN98422_c1_g1_i7;TRINITY_DN98422_c1_g1_i8;TRINITY_DN98422_c1_g1_i9;TRINITY_DN98422_c1_g1_i10;TRINITY_DN98422_c1_g1_i11;TRINITY_DN98422_c1_g1_i12;TRINITY_DN98422_c1_g1_i13;TRINITY_DN98422_c1_g1_i14;TRINITY_DN98422_c1_g1_i15;TRINITY_DN98422_c1…	19	1176111473 ; fibropellin-1-like [Orbicella faveolata] ; 48498 ; 644	-2.44	0	5.44	4.59	6.04	7.64	5.84	58.89	20.94	40.23	37.26	1.74	2.29	2.9	2.22	22.36	7.95	15.27	14.15	2634	TRINITY_DN98422_c1_g1_i10	gi|1176111473|ref|XP_020626737.1|	1176111473 ; fibropellin-1-like [Orbicella faveolata] ; 48498 ; 644	48498	species=Montastraea faveolata;genus=Montastraea;family=Montastraeidae;suborder=Faviina;order=Scleractinia;subclass=Hexacorallia;class=Anthozoa;phylum=Cnidaria;no rank=Eumetazoa;kingdom=Metazoa;no rank=Opisthokonta;superkingdom=Eukaryota;no rank=cellular organisms;no rank=root	381;322	58.53;30.124	2.43e-141;4.74e-20	643	375	643	3579	644	31.4	99.8	apical lamina of hyaline layer;extracellular matrix component;extracellular region part;cellular_component;extracellular region;extracellular matrix;hyaline layer;proteinaceous extracellular matrix;;extracellular space;calcium ion binding;metal ion binding;cation binding;ion binding;binding;molecular_function;protein binding;plasma membrane;membrane;cell part;cell;cell periphery;carbohydrate bind…	GO:0032579;GO:0044420;GO:0044421;GO:0005575;GO:0005576;GO:0031012;GO:0033166;GO:0005578;GO:0016023;GO:0005615;GO:0005509;GO:0046872;GO:0043169;GO:0043167;GO:0005488;GO:0003674;GO:0005515;GO:0005886;GO:0016020;GO:0044464;GO:0005623;GO:0071944;GO:0030246;GO:0005540;GO:0005539;GO:0097367;GO:0007155;GO:0022610;GO:0008150;GO:0007417;GO:0007399;GO:0048731;GO:0007275;GO:0044707;GO:0044699;GO:0032501;GO:…	17330	TRINITY_DN98422_c1_g1_i1;TRINITY_DN98422_c1_g1_i1;TRINITY_DN98422_c1_g1_i2;TRINITY_DN98422_c1_g1_i2;TRINITY_DN98422_c1_g1_i3;TRINITY_DN98422_c1_g1_i5;TRINITY_DN98422_c1_g1_i6;TRINITY_DN98422_c1_g1_i7;TRINITY_DN98422_c1_g1_i8;TRINITY_DN98422_c1_g1_i10;TRINITY_DN98422_c1_g1_i10;TRINITY_DN98422_c1_g1_i11;TRINITY_DN98422_c1_g1_i12;TRINITY_DN98422_c1_g1_i12;TRINITY_DN98422_c1_g1_i13;TRINITY_DN98422_c1…	PF00008.24^EGF^EGF-like domain^33-64^E:3.3e-05`PF00008.24^EGF^EGF-like domain^72-101^E:6.2e-08`PF12661.4^hEGF^Human growth factor-like EGF^92-103^E:0.00041`PF00008.24^EGF^EGF-like domain^111-141^E:4.5e-05`PF00008.24^EGF^EGF-like domain^283-314^E:1.9e-06;.;PF00008.24^EGF^EGF-like domain^24-59^E:9e-07`PF12661.4^hEGF^Human growth factor-like EGF^103-114^E:0.0035`PF00008.24^EGF^EGF-like domain^153-18…	.;sigP:1^22^0.656^YES;.;sigP:1^22^0.656^YES;sigP:1^20^0.723^YES;.;.;.;.;.;sigP:1^22^0.656^YES;.;.;sigP:1^22^0.659^YES;sigP:1^20^0.723^YES;.;.;.;sigP:1^22^0.656^YES;sigP:1^20^0.723^YES
TRINITY_DN88709_c0_g5	TRINITY_DN88709_c0_g5_i1;TRINITY_DN88709_c0_g5_i2	2	1176110911 ; carbohydrate sulfotransferase 11-like [Orbicella faveolata] ; 48498 ; 389	-2.44	0	5.42	1.53	2.74	5.16	3.82	28.75	15.19	19	22.89	0.49	0.88	1.65	1.22	9.21	4.87	6.09	7.33	3121	TRINITY_DN88709_c0_g5_i1	gi|1176110911|ref|XP_020626441.1|	1176110911 ; carbohydrate sulfotransferase 11-like [Orbicella faveolata] ; 48498 ; 389	48498	species=Montastraea faveolata;genus=Montastraea;family=Montastraeidae;suborder=Faviina;order=Scleractinia;subclass=Hexacorallia;class=Anthozoa;phylum=Cnidaria;no rank=Eumetazoa;kingdom=Metazoa;no rank=Opisthokonta;superkingdom=Eukaryota;no rank=cellular organisms;no rank=root	334	82.04	0	332	334	332	3121	389	32.1	85.3	Golgi membrane;bounding membrane of organelle;organelle membrane;organelle part;cellular_component;organelle;membrane-bounded organelle;membrane;Golgi apparatus part;intracellular organelle part;intracellular organelle;intracellular;cell part;cell;intracellular part;Golgi apparatus;cytoplasmic part;cytoplasm;intracellular membrane-bounded organelle;endomembrane system;integral component of membra…	GO:0000139;GO:0098588;GO:0031090;GO:0044422;GO:0005575;GO:0043226;GO:0043227;GO:0016020;GO:0044431;GO:0044446;GO:0043229;GO:0005622;GO:0044464;GO:0005623;GO:0044424;GO:0005794;GO:0044444;GO:0005737;GO:0043231;GO:0012505;GO:0016021;GO:0031224;GO:0044425;GO:0047756;GO:0034481;GO:0008146;GO:0016782;GO:0016740;GO:0003824;GO:0003674;GO:0001537;GO:0050659;GO:0016051;GO:0044723;GO:0005975;GO:0044238;GO:…	716	TRINITY_DN88709_c0_g5_i1;TRINITY_DN88709_c0_g5_i2	PF03567.11^Sulfotransfer_2^Sulfotransferase family^94-329^E:9.3e-57;PF03567.11^Sulfotransfer_2^Sulfotransferase family^94-329^E:9.3e-57	sigP:1^30^0.681^YES;sigP:1^30^0.681^YES
TRINITY_DN97458_c3_g4	TRINITY_DN97458_c3_g4_i1;TRINITY_DN97458_c3_g4_i2;TRINITY_DN97458_c3_g4_i3;TRINITY_DN97458_c3_g4_i4;TRINITY_DN97458_c3_g4_i5;TRINITY_DN97458_c3_g4_i6;TRINITY_DN97458_c3_g4_i7;TRINITY_DN97458_c3_g4_i8;TRINITY_DN97458_c3_g4_i9;TRINITY_DN97458_c3_g4_i10	10	1176100382 ; formin-like protein 14 [Orbicella faveolata] ; 48498 ; 244	-2.44	0	5.42	24.75	65.29	51.98	36.14	229.5	250.21	351.75	175.16	24.6	64.88	51.66	35.91	228.06	248.65	349.55	174.06	1006	TRINITY_DN97458_c3_g4_i6	gi|1176100382|ref|XP_020620889.1|	1176100382 ; formin-like protein 14 [Orbicella faveolata] ; 48498 ; 244	48498	species=Montastraea faveolata;genus=Montastraea;family=Montastraeidae;suborder=Faviina;order=Scleractinia;subclass=Hexacorallia;class=Anthozoa;phylum=Cnidaria;no rank=Eumetazoa;kingdom=Metazoa;no rank=Opisthokonta;superkingdom=Eukaryota;no rank=cellular organisms;no rank=root	97	58.76	3.63e-25	92	97	92	3160	244	9.2	37.7	NA	NA	NA	TRINITY_DN97458_c3_g4_i1;TRINITY_DN97458_c3_g4_i6;TRINITY_DN97458_c3_g4_i8;TRINITY_DN97458_c3_g4_i9	.;.;.;.	sigP:1^26^0.865^YES;sigP:1^26^0.865^YES;sigP:1^26^0.865^YES;sigP:1^26^0.865^YES
TRINITY_DN104882_c4_g1	TRINITY_DN104882_c4_g1_i1;TRINITY_DN104882_c4_g1_i2;TRINITY_DN104882_c4_g1_i3;TRINITY_DN104882_c4_g1_i4;TRINITY_DN104882_c4_g1_i5;TRINITY_DN104882_c4_g1_i6;TRINITY_DN104882_c4_g1_i7;TRINITY_DN104882_c4_g1_i8;TRINITY_DN104882_c4_g1_i9;TRINITY_DN104882_c4_g1_i10;TRINITY_DN104882_c4_g1_i11;TRINITY_DN104882_c4_g1_i12;TRINITY_DN104882_c4_g1_i13;TRINITY_DN104882_c4_g1_i14;TRINITY_DN104882_c4_g1_i15;TRI…	18	1176064674 ; uncharacterized protein LOC110041564 isoform X1 [Orbicella faveolata] ; 48498 ; 1516	-2.43	0	5.4	34.19	45.17	42.24	23.12	235.57	181.78	225.82	165.27	5.64	7.45	6.96	3.81	38.83	29.97	37.23	27.24	6066	TRINITY_DN104882_c4_g1_i4	gi|1176064674|ref|XP_020602522.1|	1176064674 ; uncharacterized protein LOC110041564 isoform X1 [Orbicella faveolata] ; 48498 ; 1516	48498	species=Montastraea faveolata;genus=Montastraea;family=Montastraeidae;suborder=Faviina;order=Scleractinia;subclass=Hexacorallia;class=Anthozoa;phylum=Cnidaria;no rank=Eumetazoa;kingdom=Metazoa;no rank=Opisthokonta;superkingdom=Eukaryota;no rank=cellular organisms;no rank=root	1568;512;534;535	58.099;31.25;30.337;29.72	0.0;2.44e-50;4.66e-50;3.49e-48	1507	1970	1507	7794	1516	75.8	99.4	integral component of membrane;intrinsic component of membrane;membrane part;cellular_component;membrane;nucleus;intracellular membrane-bounded organelle;membrane-bounded organelle;organelle;intracellular organelle;intracellular;cell part;cell;intracellular part;plasma membrane;cell periphery;calcium ion binding;metal ion binding;cation binding;ion binding;binding;molecular_function;receptor acti…	GO:0016021;GO:0031224;GO:0044425;GO:0005575;GO:0016020;GO:0005634;GO:0043231;GO:0043227;GO:0043226;GO:0043229;GO:0005622;GO:0044464;GO:0005623;GO:0044424;GO:0005886;GO:0071944;GO:0005509;GO:0046872;GO:0043169;GO:0043167;GO:0005488;GO:0003674;GO:0004872;GO:0060089;GO:0001525;GO:0044767;GO:0032502;GO:0008150;GO:0044699;GO:0048514;GO:0009653;GO:0048856;GO:0001568;GO:0001944;GO:0048731;GO:0007275;GO:…	1753	TRINITY_DN104882_c4_g1_i2;TRINITY_DN104882_c4_g1_i3;TRINITY_DN104882_c4_g1_i4;TRINITY_DN104882_c4_g1_i5;TRINITY_DN104882_c4_g1_i6;TRINITY_DN104882_c4_g1_i7;TRINITY_DN104882_c4_g1_i9;TRINITY_DN104882_c4_g1_i10;TRINITY_DN104882_c4_g1_i11;TRINITY_DN104882_c4_g1_i12;TRINITY_DN104882_c4_g1_i13;TRINITY_DN104882_c4_g1_i14;TRINITY_DN104882_c4_g1_i15;TRINITY_DN104882_c4_g1_i17;TRINITY_DN104882_c4_g1_i18	PF12661.4^hEGF^Human growth factor-like EGF^11-23^E:0.011`PF00008.24^EGF^EGF-like domain^29-58^E:6.8e-05`PF00008.24^EGF^EGF-like domain^66-95^E:9.1e-06`PF00008.24^EGF^EGF-like domain^103-132^E:3.7e-06`PF00008.24^EGF^EGF-like domain^140-164^E:1.4e-05`PF00008.24^EGF^EGF-like domain^177-207^E:1.6e-08`PF00008.24^EGF^EGF-like domain^214-245^E:7e-06`PF00008.24^EGF^EGF-like domain^253-282^E:5.5e-06`PF00…	.;.;.;.;.;.;.;.;.;.;.;.;.;.;.
TRINITY_DN89217_c3_g1	TRINITY_DN89217_c3_g1_i1;TRINITY_DN89217_c3_g1_i2;TRINITY_DN89217_c3_g1_i3;TRINITY_DN89217_c3_g1_i4;TRINITY_DN89217_c3_g1_i5;TRINITY_DN89217_c3_g1_i6;TRINITY_DN89217_c3_g1_i7;TRINITY_DN89217_c3_g1_i8;TRINITY_DN89217_c3_g1_i9;TRINITY_DN89217_c3_g1_i10	10	297718763 ; galaxin-like 1 [Acropora millepora] ; 45264 ; 660	-2.43	0	5.39	8.17	17.01	2.1	32.55	85.89	82.5	34.3	95	8.43	17.57	2.17	33.62	88.71	85.22	35.43	98.13	968	TRINITY_DN89217_c3_g1_i9	gi|297718763|gb|ADI50284.1|	297718763 ; galaxin-like 1 [Acropora millepora] ; 45264 ; 660	45264	species=Acropora millepora;genus=Acropora;family=Acroporidae;suborder=Astrocoeniina;order=Scleractinia;subclass=Hexacorallia;class=Anthozoa;phylum=Cnidaria;no rank=Eumetazoa;kingdom=Metazoa;no rank=Opisthokonta;superkingdom=Eukaryota;no rank=cellular organisms;no rank=root	336;235;225;197;173	30.357;33.191;32.889;32.995;32.948	2.43e-19;7.86e-14;8.79e-13;3.2e-09;1.63e-06	536	290	536	1327	660	65.6	81.2	NA	NA	NA	TRINITY_DN89217_c3_g1_i1;TRINITY_DN89217_c3_g1_i2;TRINITY_DN89217_c3_g1_i9	.;.;.	sigP:1^18^0.776^YES;sigP:1^18^0.775^YES;sigP:1^18^0.776^YES
TRINITY_DN93032_c0_g1	TRINITY_DN93032_c0_g1_i1;TRINITY_DN93032_c0_g1_i2;TRINITY_DN93032_c0_g1_i3;TRINITY_DN93032_c0_g1_i4	4	1005470056 ; PREDICTED: putative cuticle collagen 155 [Acropora digitifera] ; 70779 ; 176	-2.43	0	5.37	61.5	166.06	162.26	149.04	788.75	667.57	1161.5	531.92	71.63	193.42	188.98	173.59	918.67	777.53	1352.83	619.54	859	TRINITY_DN93032_c0_g1_i2	gi|1005470056|ref|XP_015771910.1|	1005470056 ; PREDICTED: putative cuticle collagen 155 [Acropora digitifera] ; 70779 ; 176	70779	species=Acropora digitifera;genus=Acropora;family=Acroporidae;suborder=Astrocoeniina;order=Scleractinia;subclass=Hexacorallia;class=Anthozoa;phylum=Cnidaria;no rank=Eumetazoa;kingdom=Metazoa;no rank=Opisthokonta;superkingdom=Eukaryota;no rank=cellular organisms;no rank=root	172	84.88	1.57e-21	172	167	172	2001	176	25	97.7	NA	NA	NA	TRINITY_DN93032_c0_g1_i1;TRINITY_DN93032_c0_g1_i2;TRINITY_DN93032_c0_g1_i4	PF01391.15^Collagen^Collagen triple helix repeat (20 copies)^69-115^E:6.5e-08;PF01391.15^Collagen^Collagen triple helix repeat (20 copies)^69-115^E:6.5e-08;PF01391.15^Collagen^Collagen triple helix repeat (20 copies)^69-115^E:6.5e-08	sigP:1^17^0.695^YES;sigP:1^17^0.695^YES;sigP:1^17^0.695^YES
TRINITY_DN105438_c3_g2	TRINITY_DN105438_c3_g2_i1;TRINITY_DN105438_c3_g2_i2;TRINITY_DN105438_c3_g2_i3;TRINITY_DN105438_c3_g2_i4;TRINITY_DN105438_c3_g2_i5	5	1176109240 ; MAM and LDL-receptor class A domain-containing protein 1-like [Orbicella faveolata] ; 48498 ; 722	-2.41	0	5.33	0	0	1.53	0.22	1.87	5.06	6.26	3.34	0	0	1.99	0.29	2.44	6.61	8.16	4.35	767	TRINITY_DN105438_c3_g2_i1	gi|1176109240|ref|XP_020625562.1|	1176109240 ; MAM and LDL-receptor class A domain-containing protein 1-like [Orbicella faveolata] ; 48498 ; 722	48498	species=Montastraea faveolata;genus=Montastraea;family=Montastraeidae;suborder=Faviina;order=Scleractinia;subclass=Hexacorallia;class=Anthozoa;phylum=Cnidaria;no rank=Eumetazoa;kingdom=Metazoa;no rank=Opisthokonta;superkingdom=Eukaryota;no rank=cellular organisms;no rank=root	127	66.93	2.33e-47	123	127	123	896	722	42.5	17	NA	NA	NA	NA	NA	NA
TRINITY_DN94089_c3_g3	TRINITY_DN94089_c3_g3_i1;TRINITY_DN94089_c3_g3_i2;TRINITY_DN94089_c3_g3_i3;TRINITY_DN94089_c3_g3_i4;TRINITY_DN94089_c3_g3_i5;TRINITY_DN94089_c3_g3_i6;TRINITY_DN94089_c3_g3_i7;TRINITY_DN94089_c3_g3_i8;TRINITY_DN94089_c3_g3_i9;TRINITY_DN94089_c3_g3_i10;TRINITY_DN94089_c3_g3_i11;TRINITY_DN94089_c3_g3_i12	12	1176094550 ; uncharacterized protein LOC110055752 [Orbicella faveolata] ; 48498 ; 545	-2.41	0	5.31	7.4	9.14	16.05	5.39	39.85	48.74	76.09	44.39	3.12	3.85	6.77	2.27	16.79	20.54	32.07	18.71	2373	TRINITY_DN94089_c3_g3_i12	gi|1176094550|ref|XP_020617812.1|	1176094550 ; uncharacterized protein LOC110055752 [Orbicella faveolata] ; 48498 ; 545	48498	species=Montastraea faveolata;genus=Montastraea;family=Montastraeidae;suborder=Faviina;order=Scleractinia;subclass=Hexacorallia;class=Anthozoa;phylum=Cnidaria;no rank=Eumetazoa;kingdom=Metazoa;no rank=Opisthokonta;superkingdom=Eukaryota;no rank=cellular organisms;no rank=root	183;151;137	84.153;31.126;32.847	4.92e-107;3.07e-13;4.65e-10	404	183	404	5720	545	9.6	74.1	NA	NA	NA	TRINITY_DN94089_c3_g3_i2;TRINITY_DN94089_c3_g3_i3;TRINITY_DN94089_c3_g3_i4;TRINITY_DN94089_c3_g3_i5;TRINITY_DN94089_c3_g3_i6;TRINITY_DN94089_c3_g3_i7;TRINITY_DN94089_c3_g3_i8;TRINITY_DN94089_c3_g3_i9;TRINITY_DN94089_c3_g3_i10;TRINITY_DN94089_c3_g3_i12	PF14295.3^PAN_4^PAN domain^61-89^E:1.1;PF14295.3^PAN_4^PAN domain^55-87^E:0.018;PF14295.3^PAN_4^PAN domain^55-87^E:0.065`PF14295.3^PAN_4^PAN domain^282-310^E:1.3;PF14295.3^PAN_4^PAN domain^55-87^E:0.065`PF14295.3^PAN_4^PAN domain^282-310^E:1.3;PF14295.3^PAN_4^PAN domain^55-87^E:0.065`PF14295.3^PAN_4^PAN domain^282-310^E:1.3;PF14295.3^PAN_4^PAN domain^55-87^E:0.029;PF14295.3^PAN_4^PAN domain^55-87…	.;.;.;.;.;.;.;.;.;.
TRINITY_DN84715_c0_g1	TRINITY_DN84715_c0_g1_i1;TRINITY_DN84715_c0_g1_i2;TRINITY_DN84715_c0_g1_i3;TRINITY_DN84715_c0_g1_i4;TRINITY_DN84715_c0_g1_i5;TRINITY_DN84715_c0_g1_i6	6	1176070896 ; uncharacterized protein LOC110044149 isoform X1 [Orbicella faveolata] ; 48498 ; 1010	-2.4	0	5.29	31.64	26.15	47.4	6.06	206.36	102.43	218.56	64.29	68.29	56.45	102.29	13.08	445.38	221.06	471.71	138.76	463	TRINITY_DN84715_c0_g1_i4	gi|1176070896|ref|XP_020605333.1|	1176070896 ; uncharacterized protein LOC110044149 isoform X1 [Orbicella faveolata] ; 48498 ; 1010	48498	species=Montastraea faveolata;genus=Montastraea;family=Montastraeidae;suborder=Faviina;order=Scleractinia;subclass=Hexacorallia;class=Anthozoa;phylum=Cnidaria;no rank=Eumetazoa;kingdom=Metazoa;no rank=Opisthokonta;superkingdom=Eukaryota;no rank=cellular organisms;no rank=root	95	56.84	3.47e-24	95	94	95	1570	1010	18	9.4	diaminobutyrate decarboxylase activity;carboxy-lyase activity;carbon-carbon lyase activity;lyase activity;catalytic activity;molecular_function;pyridoxal phosphate binding;vitamin B6 binding;vitamin binding;small molecule binding;binding;organic cyclic compound binding;heterocyclic compound binding;anion binding;ion binding;cofactor binding;carboxylic acid metabolic process;oxoacid metabolic proc…	GO:0033983;GO:0016831;GO:0016830;GO:0016829;GO:0003824;GO:0003674;GO:0030170;GO:0070279;GO:0019842;GO:0036094;GO:0005488;GO:0097159;GO:1901363;GO:0043168;GO:0043167;GO:0048037;GO:0019752;GO:0043436;GO:0006082;GO:0044281;GO:0044710;GO:0008152;GO:0008150;GO:0044699;GO:0071704;GO:0044237;GO:0009987;GO:0044763	114	TRINITY_DN84715_c0_g1_i2;TRINITY_DN84715_c0_g1_i6	PF00282.16^Pyridoxal_deC^Pyridoxal-dependent decarboxylase conserved domain^144-235^E:2.5e-06;PF00282.16^Pyridoxal_deC^Pyridoxal-dependent decarboxylase conserved domain^35-126^E:5.1e-07	.;.
TRINITY_DN99488_c0_g1	TRINITY_DN99488_c0_g1_i1;TRINITY_DN99488_c0_g1_i2;TRINITY_DN99488_c0_g1_i3;TRINITY_DN99488_c0_g1_i4;TRINITY_DN99488_c0_g1_i5;TRINITY_DN99488_c0_g1_i6	6	1176074667 ; melanopsin-like [Orbicella faveolata] ; 48498 ; 344	-2.4	0	5.26	3.83	0.37	0.38	1.12	50.6	0.68	0.34	26.11	1.15	0.11	0.12	0.34	15.26	0.2	0.1	7.88	3315	TRINITY_DN99488_c0_g1_i1	gi|1176074667|ref|XP_020607308.1|	1176074667 ; melanopsin-like [Orbicella faveolata] ; 48498 ; 344	48498	species=Montastraea faveolata;genus=Montastraea;family=Montastraeidae;suborder=Faviina;order=Scleractinia;subclass=Hexacorallia;class=Anthozoa;phylum=Cnidaria;no rank=Eumetazoa;kingdom=Metazoa;no rank=Opisthokonta;superkingdom=Eukaryota;no rank=cellular organisms;no rank=root	342	64.04	8.68e-163	342	342	342	5051	344	20.3	99.4	integral component of membrane;intrinsic component of membrane;membrane part;cellular_component;membrane;G-protein coupled receptor activity;transmembrane signaling receptor activity;signaling receptor activity;receptor activity;molecular transducer activity;molecular_function;signal transducer activity;transmembrane receptor activity;photoreceptor activity;phototransduction;signal transduction;c…	GO:0016021;GO:0031224;GO:0044425;GO:0005575;GO:0016020;GO:0004930;GO:0004888;GO:0038023;GO:0004872;GO:0060089;GO:0003674;GO:0004871;GO:0099600;GO:0009881;GO:0007602;GO:0007165;GO:0009987;GO:0008150;GO:0051716;GO:0050896;GO:0044700;GO:0044699;GO:0023052;GO:0007154;GO:0050794;GO:0050789;GO:0065007;GO:0009583;GO:0009582;GO:0009628;GO:0051606;GO:0009581;GO:0009605;GO:0009416;GO:0009314;GO:0018298;GO:…	522	TRINITY_DN99488_c0_g1_i1;TRINITY_DN99488_c0_g1_i2;TRINITY_DN99488_c0_g1_i3;TRINITY_DN99488_c0_g1_i4;TRINITY_DN99488_c0_g1_i5;TRINITY_DN99488_c0_g1_i6	PF00001.18^7tm_1^7 transmembrane receptor (rhodopsin family)^34-290^E:7.5e-39;PF00001.18^7tm_1^7 transmembrane receptor (rhodopsin family)^34-290^E:7.5e-39;PF00001.18^7tm_1^7 transmembrane receptor (rhodopsin family)^34-290^E:7.5e-39;PF00001.18^7tm_1^7 transmembrane receptor (rhodopsin family)^34-290^E:7.5e-39;PF00001.18^7tm_1^7 transmembrane receptor (rhodopsin family)^34-290^E:7.5e-39;PF00001.1…	.;.;.;.;.;.
TRINITY_DN77451_c0_g1	TRINITY_DN77451_c0_g1_i1	1	1005438351 ; PREDICTED: fibroblast growth factor 1-like [Acropora digitifera] ; 70779 ; 211	-2.39	0	5.26	0.51	0.18	0.19	0	5.14	1.69	3.13	1.04	0.24	0.09	0.09	0	2.45	0.81	1.49	0.49	2096	TRINITY_DN77451_c0_g1_i1	gi|1005438351|ref|XP_015756575.1|	1005438351 ; PREDICTED: fibroblast growth factor 1-like [Acropora digitifera] ; 70779 ; 211	70779	species=Acropora digitifera;genus=Acropora;family=Acroporidae;suborder=Astrocoeniina;order=Scleractinia;subclass=Hexacorallia;class=Anthozoa;phylum=Cnidaria;no rank=Eumetazoa;kingdom=Metazoa;no rank=Opisthokonta;superkingdom=Eukaryota;no rank=cellular organisms;no rank=root	211	60.66	6.5e-81	211	207	211	2096	211	29.6	100	cell cortex;cell periphery;cell part;cellular_component;cell;cytoplasmic region;cytoplasm;intracellular part;intracellular;cytoplasmic part;cytosol;extracellular region;extracellular space;extracellular region part;nucleus;intracellular membrane-bounded organelle;membrane-bounded organelle;organelle;intracellular organelle;fibroblast growth factor receptor binding;growth factor receptor binding;r…	GO:0005938;GO:0071944;GO:0044464;GO:0005575;GO:0005623;GO:0099568;GO:0005737;GO:0044424;GO:0005622;GO:0044444;GO:0005829;GO:0005576;GO:0005615;GO:0044421;GO:0005634;GO:0043231;GO:0043227;GO:0043226;GO:0043229;GO:0005104;GO:0070851;GO:0005102;GO:0005515;GO:0005488;GO:0003674;GO:0008083;GO:0008201;GO:0043168;GO:0043167;GO:0005539;GO:0097367;GO:1901681;GO:0044548;GO:0001525;GO:0044767;GO:0032502;GO:…	397	TRINITY_DN77451_c0_g1_i1	PF00167.15^FGF^Fibroblast growth factor^157-279^E:1.8e-25	.
TRINITY_DN96402_c3_g1	TRINITY_DN96402_c3_g1_i1;TRINITY_DN96402_c3_g1_i2;TRINITY_DN96402_c3_g1_i3;TRINITY_DN96402_c3_g1_i4;TRINITY_DN96402_c3_g1_i5;TRINITY_DN96402_c3_g1_i6;TRINITY_DN96402_c3_g1_i7;TRINITY_DN96402_c3_g1_i8;TRINITY_DN96402_c3_g1_i9;TRINITY_DN96402_c3_g1_i10;TRINITY_DN96402_c3_g1_i11	11	1176087457 ; CD209 antigen-like protein A [Orbicella faveolata] ; 48498 ; 169	-2.39	0	5.26	5.1	2.93	11.85	0.67	23.6	21.61	53.07	11.16	2.3	1.32	5.35	0.3	10.65	9.75	23.96	5.04	2215	TRINITY_DN96402_c3_g1_i7	gi|1176087457|ref|XP_020614039.1|	1176087457 ; CD209 antigen-like protein A [Orbicella faveolata] ; 48498 ; 169	48498	species=Montastraea faveolata;genus=Montastraea;family=Montastraeidae;suborder=Faviina;order=Scleractinia;subclass=Hexacorallia;class=Anthozoa;phylum=Cnidaria;no rank=Eumetazoa;kingdom=Metazoa;no rank=Opisthokonta;superkingdom=Eukaryota;no rank=cellular organisms;no rank=root	139	48.2	1.01e-35	137	131	137	2972	169	13.2	81.1	cell surface;cell part;cellular_component;cell;integral component of membrane;intrinsic component of membrane;membrane part;membrane;calcium-dependent protein binding;protein binding;binding;molecular_function;carbohydrate binding;carbohydrate derivative binding;mannose binding;monosaccharide binding;small molecule binding;metal ion binding;cation binding;ion binding;virus receptor activity;recep…	GO:0009986;GO:0044464;GO:0005575;GO:0005623;GO:0016021;GO:0031224;GO:0044425;GO:0016020;GO:0048306;GO:0005515;GO:0005488;GO:0003674;GO:0030246;GO:0097367;GO:0005537;GO:0048029;GO:0036094;GO:0046872;GO:0043169;GO:0043167;GO:0001618;GO:0004872;GO:0060089;GO:0006897;GO:0016192;GO:0006810;GO:0051234;GO:0051179;GO:0008150;GO:0030193;GO:1900046;GO:0007599;GO:0050878;GO:0065008;GO:0065007;GO:0050789;GO:…	381	TRINITY_DN96402_c3_g1_i1;TRINITY_DN96402_c3_g1_i2;TRINITY_DN96402_c3_g1_i3;TRINITY_DN96402_c3_g1_i7	PF00059.18^Lectin_C^Lectin C-type domain^91-145^E:8e-08;PF00088.15^Trefoil^Trefoil (P-type) domain^14-55^E:9.1e-08`PF00059.18^Lectin_C^Lectin C-type domain^79-177^E:1.5e-17;PF00059.18^Lectin_C^Lectin C-type domain^80-134^E:6.8e-08;PF00088.15^Trefoil^Trefoil (P-type) domain^14-55^E:9.1e-08`PF00059.18^Lectin_C^Lectin C-type domain^79-177^E:1.5e-17	.;.;.;.
TRINITY_DN87285_c3_g4	TRINITY_DN87285_c3_g4_i1;TRINITY_DN87285_c3_g4_i2;TRINITY_DN87285_c3_g4_i3;TRINITY_DN87285_c3_g4_i4;TRINITY_DN87285_c3_g4_i5	5	1005447263 ; PREDICTED: uncharacterized protein LOC107340083 [Acropora digitifera] ; 70779 ; 252	-2.39	0	5.25	0.51	0.37	0	0	3.62	4.05	0.78	2.42	0.33	0.24	0	0	2.34	2.62	0.51	1.56	1546	TRINITY_DN87285_c3_g4_i1	gi|1005447263|ref|XP_015760918.1|	1005447263 ; PREDICTED: uncharacterized protein LOC107340083 [Acropora digitifera] ; 70779 ; 252	70779	species=Acropora digitifera;genus=Acropora;family=Acroporidae;suborder=Astrocoeniina;order=Scleractinia;subclass=Hexacorallia;class=Anthozoa;phylum=Cnidaria;no rank=Eumetazoa;kingdom=Metazoa;no rank=Opisthokonta;superkingdom=Eukaryota;no rank=cellular organisms;no rank=root	233	45.92	1.16e-65	228	230	228	1572	252	43.9	90.5	NA	NA	NA	TRINITY_DN87285_c3_g4_i1;TRINITY_DN87285_c3_g4_i2;TRINITY_DN87285_c3_g4_i3;TRINITY_DN87285_c3_g4_i4;TRINITY_DN87285_c3_g4_i5	PF00047.22^ig^Immunoglobulin domain^145-225^E:5.8e-05;PF00047.22^ig^Immunoglobulin domain^145-225^E:5.7e-05;PF00047.22^ig^Immunoglobulin domain^157-237^E:5.6e-05;PF00047.22^ig^Immunoglobulin domain^157-237^E:6.3e-05;PF00047.22^ig^Immunoglobulin domain^145-225^E:5.1e-05	sigP:1^30^0.794^YES;sigP:1^30^0.794^YES;sigP:1^16^0.504^YES;sigP:1^16^0.504^YES;sigP:1^30^0.794^YES
TRINITY_DN95051_c0_g1	TRINITY_DN95051_c0_g1_i1;TRINITY_DN95051_c0_g1_i2;TRINITY_DN95051_c0_g1_i3;TRINITY_DN95051_c0_g1_i4;TRINITY_DN95051_c0_g1_i5	5	1176069953 ; uncharacterized protein LOC110043694 isoform X2 [Orbicella faveolata] ; 48498 ; 3636	-2.39	0	5.23	29.34	63.83	79.12	30.75	229.03	228.71	401.91	213.8	5.74	12.49	15.48	6.02	44.8	44.74	78.62	41.82	5112	TRINITY_DN95051_c0_g1_i1	gi|1176069953|ref|XP_020604838.1|	1176069953 ; uncharacterized protein LOC110043694 isoform X2 [Orbicella faveolata] ; 48498 ; 3636	48498	species=Montastraea faveolata;genus=Montastraea;family=Montastraeidae;suborder=Faviina;order=Scleractinia;subclass=Hexacorallia;class=Anthozoa;phylum=Cnidaria;no rank=Eumetazoa;kingdom=Metazoa;no rank=Opisthokonta;superkingdom=Eukaryota;no rank=cellular organisms;no rank=root	916	66.16	0	888	891	888	6449	3636	41.4	24.4	NA	NA	NA	TRINITY_DN95051_c0_g1_i1;TRINITY_DN95051_c0_g1_i2;TRINITY_DN95051_c0_g1_i3;TRINITY_DN95051_c0_g1_i4;TRINITY_DN95051_c0_g1_i5	PF01549.21^ShK^ShK domain-like^527-562^E:1.3e-06;.;PF01549.21^ShK^ShK domain-like^258-293^E:9.4e-07;.;PF01549.21^ShK^ShK domain-like^2-25^E:9.8e-05	sigP:1^18^0.898^YES;sigP:1^21^0.51^YES;.;sigP:1^18^0.898^YES;.
TRINITY_DN99311_c0_g1	TRINITY_DN99311_c0_g1_i1;TRINITY_DN99311_c0_g1_i2;TRINITY_DN99311_c0_g1_i3;TRINITY_DN99311_c0_g1_i4	4	1005474806 ; PREDICTED: histamine H2 receptor-like [Acropora digitifera] ; 70779 ; 369	-2.38	0	5.22	3.06	2.38	0.96	1.35	10.05	13.62	14.08	10.47	0.96	0.74	0.3	0.42	3.14	4.26	4.4	3.27	3197	TRINITY_DN99311_c0_g1_i1	gi|1005474806|ref|XP_015774174.1|	1005474806 ; PREDICTED: histamine H2 receptor-like [Acropora digitifera] ; 70779 ; 369	70779	species=Acropora digitifera;genus=Acropora;family=Acroporidae;suborder=Astrocoeniina;order=Scleractinia;subclass=Hexacorallia;class=Anthozoa;phylum=Cnidaria;no rank=Eumetazoa;kingdom=Metazoa;no rank=Opisthokonta;superkingdom=Eukaryota;no rank=cellular organisms;no rank=root	329	68.09	1.35e-145	328	326	328	4930	369	19.8	88.9	integral component of membrane;intrinsic component of membrane;membrane part;cellular_component;membrane;plasma membrane;cell part;cell;cell periphery;adrenergic receptor activity;G-protein coupled amine receptor activity;G-protein coupled receptor activity;transmembrane signaling receptor activity;signaling receptor activity;receptor activity;molecular transducer activity;molecular_function;sign…	GO:0016021;GO:0031224;GO:0044425;GO:0005575;GO:0016020;GO:0005886;GO:0044464;GO:0005623;GO:0071944;GO:0004935;GO:0008227;GO:0004930;GO:0004888;GO:0038023;GO:0004872;GO:0060089;GO:0003674;GO:0004871;GO:0099600;GO:0007186;GO:0007165;GO:0009987;GO:0008150;GO:0051716;GO:0050896;GO:0044700;GO:0044699;GO:0023052;GO:0007154;GO:0050794;GO:0050789;GO:0065007	141	TRINITY_DN99311_c0_g1_i1;TRINITY_DN99311_c0_g1_i2;TRINITY_DN99311_c0_g1_i3	PF10320.6^7TM_GPCR_Srsx^Serpentine type 7TM GPCR chemoreceptor Srsx^40-307^E:4.7e-09`PF00001.18^7tm_1^7 transmembrane receptor (rhodopsin family)^47-294^E:4.2e-38;PF10320.6^7TM_GPCR_Srsx^Serpentine type 7TM GPCR chemoreceptor Srsx^40-307^E:4.7e-09`PF00001.18^7tm_1^7 transmembrane receptor (rhodopsin family)^47-294^E:4.2e-38;PF10320.6^7TM_GPCR_Srsx^Serpentine type 7TM GPCR chemoreceptor Srsx^40-30…	.;.;.
TRINITY_DN91111_c0_g2	TRINITY_DN91111_c0_g2_i1;TRINITY_DN91111_c0_g2_i2;TRINITY_DN91111_c0_g2_i3;TRINITY_DN91111_c0_g2_i4;TRINITY_DN91111_c0_g2_i5;TRINITY_DN91111_c0_g2_i6;TRINITY_DN91111_c0_g2_i7	7	999978843 ; Ectin [Exaiptasia pallida] ; 1720309 ; 250	-2.38	0	5.21	0.77	0.18	0.19	0.45	4.56	1.91	5.36	2.88	0.34	0.08	0.09	0.2	2.04	0.86	2.4	1.29	2236	TRINITY_DN91111_c0_g2_i2	gi|999978843|gb|KXJ18017.1|	999978843 ; Ectin [Exaiptasia pallida] ; 1720309 ; 250	1720309	species=Exaiptasia pallida;genus=Exaiptasia;family=Aiptasiidae;order=Actiniaria;subclass=Hexacorallia;class=Anthozoa;phylum=Cnidaria;no rank=Eumetazoa;kingdom=Metazoa;no rank=Opisthokonta;superkingdom=Eukaryota;no rank=cellular organisms;no rank=root	211	54.03	4.63e-82	211	209	211	2427	250	25.8	84.4	extracellular region;cellular_component	GO:0005576;GO:0005575	16	TRINITY_DN91111_c0_g2_i2;TRINITY_DN91111_c0_g2_i2;TRINITY_DN91111_c0_g2_i4;TRINITY_DN91111_c0_g2_i4;TRINITY_DN91111_c0_g2_i5;TRINITY_DN91111_c0_g2_i5;TRINITY_DN91111_c0_g2_i7;TRINITY_DN91111_c0_g2_i7	PF01549.21^ShK^ShK domain-like^32-67^E:3.9e-08`PF00188.23^CAP^Cysteine-rich secretory protein family^88-213^E:1.2e-19;PF00188.23^CAP^Cysteine-rich secretory protein family^93-204^E:1.4e-13;PF01549.21^ShK^ShK domain-like^32-67^E:3.9e-08`PF00188.23^CAP^Cysteine-rich secretory protein family^88-213^E:1.2e-19;PF00188.23^CAP^Cysteine-rich secretory protein family^81-192^E:1.3e-13;PF01549.21^ShK^ShK do…	sigP:1^16^0.721^YES;.;sigP:1^16^0.721^YES;.;sigP:1^16^0.721^YES;.;sigP:1^16^0.721^YES;.
TRINITY_DN68120_c0_g1	TRINITY_DN68120_c0_g1_i1	1	1191058676 ; uncharacterized protein LOC110245566 [Exaiptasia pallida] ; 1720309 ; 380	-2.38	0	5.21	0	0.18	0	0	0.82	1.91	2.23	2.19	0	0.1	0	0	0.44	1.04	1.21	1.19	1842	TRINITY_DN68120_c0_g1_i1	gi|1191058676|ref|XP_020907508.1|	1191058676 ; uncharacterized protein LOC110245566 [Exaiptasia pallida] ; 1720309 ; 380	1720309	species=Exaiptasia pallida;genus=Exaiptasia;family=Aiptasiidae;order=Actiniaria;subclass=Hexacorallia;class=Anthozoa;phylum=Cnidaria;no rank=Eumetazoa;kingdom=Metazoa;no rank=Opisthokonta;superkingdom=Eukaryota;no rank=cellular organisms;no rank=root	103	48.54	1.68e-22	102	103	102	1842	380	16.8	26.8	NA	NA	NA	NA	NA	NA
TRINITY_DN98530_c0_g2	TRINITY_DN98530_c0_g2_i1;TRINITY_DN98530_c0_g2_i2;TRINITY_DN98530_c0_g2_i3;TRINITY_DN98530_c0_g2_i4;TRINITY_DN98530_c0_g2_i5;TRINITY_DN98530_c0_g2_i6;TRINITY_DN98530_c0_g2_i7	7	1005440551 ; PREDICTED: forkhead box protein O-like [Acropora digitifera] ; 70779 ; 316	-2.38	0	5.2	1.02	1.46	0.76	0.67	0.93	53.01	16.54	16.33	1.08	1.55	0.81	0.71	0.99	56.09	17.5	17.28	945	TRINITY_DN98530_c0_g2_i6	gi|1005440551|ref|XP_015757615.1|	1005440551 ; PREDICTED: forkhead box protein O-like [Acropora digitifera] ; 70779 ; 316	70779	species=Acropora digitifera;genus=Acropora;family=Acroporidae;suborder=Astrocoeniina;order=Scleractinia;subclass=Hexacorallia;class=Anthozoa;phylum=Cnidaria;no rank=Eumetazoa;kingdom=Metazoa;no rank=Opisthokonta;superkingdom=Eukaryota;no rank=cellular organisms;no rank=root	245	68.98	3.8e-100	244	243	244	5196	316	14	77.2	cytoplasm;intracellular part;cell part;cellular_component;cell;intracellular;nucleus;intracellular membrane-bounded organelle;membrane-bounded organelle;organelle;intracellular organelle;sequence-specific DNA binding;DNA binding;nucleic acid binding;heterocyclic compound binding;binding;molecular_function;organic cyclic compound binding;transcription factor activity, sequence-specific DNA binding…	GO:0005737;GO:0044424;GO:0044464;GO:0005575;GO:0005623;GO:0005622;GO:0005634;GO:0043231;GO:0043227;GO:0043226;GO:0043229;GO:0043565;GO:0003677;GO:0003676;GO:1901363;GO:0005488;GO:0003674;GO:0097159;GO:0003700;GO:0001071;GO:0007049;GO:0044763;GO:0009987;GO:0008150;GO:0044699;GO:0030154;GO:0048869;GO:0044767;GO:0032502;GO:0042593;GO:0033500;GO:0048878;GO:0042592;GO:0065008;GO:0065007;GO:0010259;GO:…	566	TRINITY_DN98530_c0_g2_i2;TRINITY_DN98530_c0_g2_i6	PF00250.15^Forkhead^Forkhead domain^196-278^E:4.4e-22;PF00250.15^Forkhead^Forkhead domain^196-233^E:7.5e-11	.;.
TRINITY_DN97637_c1_g2	TRINITY_DN97637_c1_g2_i1;TRINITY_DN97637_c1_g2_i2;TRINITY_DN97637_c1_g2_i3;TRINITY_DN97637_c1_g2_i4;TRINITY_DN97637_c1_g2_i5;TRINITY_DN97637_c1_g2_i6;TRINITY_DN97637_c1_g2_i7;TRINITY_DN97637_c1_g2_i8;TRINITY_DN97637_c1_g2_i9;TRINITY_DN97637_c1_g2_i10;TRINITY_DN97637_c1_g2_i11	11	1191033346 ; zinc metalloproteinase nas-26-like, partial [Exaiptasia pallida] ; 1720309 ; 540	-2.38	0	5.19	2.04	2.74	1.72	1.8	9.58	12.94	19	10.58	1.38	1.86	1.17	1.22	6.49	8.77	12.87	7.17	1476	TRINITY_DN97637_c1_g2_i8	gi|1191033346|ref|XP_020893755.1|	1191033346 ; zinc metalloproteinase nas-26-like, partial [Exaiptasia pallida] ; 1720309 ; 540	1720309	species=Exaiptasia pallida;genus=Exaiptasia;family=Aiptasiidae;order=Actiniaria;subclass=Hexacorallia;class=Anthozoa;phylum=Cnidaria;no rank=Eumetazoa;kingdom=Metazoa;no rank=Opisthokonta;superkingdom=Eukaryota;no rank=cellular organisms;no rank=root	221	56.11	1.31e-86	220	220	220	3908	540	16.9	40.7	extracellular region;cellular_component;metalloendopeptidase activity;endopeptidase activity;peptidase activity, acting on L-amino acid peptides;peptidase activity;hydrolase activity;catalytic activity;molecular_function;metallopeptidase activity;zinc ion binding;transition metal ion binding;metal ion binding;cation binding;ion binding;binding;proteolysis;protein metabolic process;macromolecule m…	GO:0005576;GO:0005575;GO:0004222;GO:0004175;GO:0070011;GO:0008233;GO:0016787;GO:0003824;GO:0003674;GO:0008237;GO:0008270;GO:0046914;GO:0046872;GO:0043169;GO:0043167;GO:0005488;GO:0006508;GO:0019538;GO:0043170;GO:0071704;GO:0008152;GO:0008150;GO:0044238;GO:0005604;GO:0005578;GO:0031012;GO:0044421;GO:0044420;GO:0005938;GO:0071944;GO:0044464;GO:0005623;GO:0099568;GO:0005737;GO:0044424;GO:0005622;GO:…	561	TRINITY_DN97637_c1_g2_i2;TRINITY_DN97637_c1_g2_i3;TRINITY_DN97637_c1_g2_i3;TRINITY_DN97637_c1_g2_i5;TRINITY_DN97637_c1_g2_i7;TRINITY_DN97637_c1_g2_i8;TRINITY_DN97637_c1_g2_i9;TRINITY_DN97637_c1_g2_i9;TRINITY_DN97637_c1_g2_i10;TRINITY_DN97637_c1_g2_i10;TRINITY_DN97637_c1_g2_i11;TRINITY_DN97637_c1_g2_i11	PF01400.21^Astacin^Astacin (Peptidase family M12A)^86-273^E:9.9e-62`PF00090.16^TSP_1^Thrombospondin type 1 domain^339-388^E:6.7e-12;PF01400.21^Astacin^Astacin (Peptidase family M12A)^86-202^E:2.2e-37;PF01400.21^Astacin^Astacin (Peptidase family M12A)^2-54^E:2.1e-13`PF00090.16^TSP_1^Thrombospondin type 1 domain^120-169^E:1.7e-12;PF01400.21^Astacin^Astacin (Peptidase family M12A)^2-166^E:1.8e-57`PF…	.;.;.;.;.;.;.;.;.;.;.;.
TRINITY_DN87040_c0_g1	TRINITY_DN87040_c0_g1_i1;TRINITY_DN87040_c0_g1_i2;TRINITY_DN87040_c0_g1_i3;TRINITY_DN87040_c0_g1_i4;TRINITY_DN87040_c0_g1_i5	5	1005428058 ; PREDICTED: hornerin-like isoform X2 [Acropora digitifera] ; 70779 ; 1469	-2.37	0	5.18	14.8	37.67	42.81	17.28	112.53	142.72	212.63	117.42	3.78	9.63	10.94	4.42	28.76	36.47	54.34	30.01	3913	TRINITY_DN87040_c0_g1_i3	gi|1005428058|ref|XP_015751744.1|	1005428058 ; PREDICTED: hornerin-like isoform X2 [Acropora digitifera] ; 70779 ; 1469	70779	species=Acropora digitifera;genus=Acropora;family=Acroporidae;suborder=Astrocoeniina;order=Scleractinia;subclass=Hexacorallia;class=Anthozoa;phylum=Cnidaria;no rank=Eumetazoa;kingdom=Metazoa;no rank=Opisthokonta;superkingdom=Eukaryota;no rank=cellular organisms;no rank=root	1525	66.36	0	1465	1512	1465	6409	1469	70.8	99.7	endoplasmic reticulum lumen;intracellular organelle lumen;organelle lumen;organelle part;cellular_component;organelle;membrane-enclosed lumen;intracellular organelle;intracellular;cell part;cell;intracellular part;endoplasmic reticulum;cytoplasmic part;cytoplasm;intracellular membrane-bounded organelle;membrane-bounded organelle;endomembrane system;endoplasmic reticulum part;intracellular organel…	GO:0005788;GO:0070013;GO:0043233;GO:0044422;GO:0005575;GO:0043226;GO:0031974;GO:0043229;GO:0005622;GO:0044464;GO:0005623;GO:0044424;GO:0005783;GO:0044444;GO:0005737;GO:0043231;GO:0043227;GO:0012505;GO:0044432;GO:0044446;GO:0005576;GO:0005583;GO:0005581;GO:0043234;GO:0032991;GO:0005578;GO:0031012;GO:0044421;GO:0044420;GO:0098643;GO:0099512;GO:0099081;GO:0099080;GO:0098644;GO:0005201;GO:0005198;GO:…	470	TRINITY_DN87040_c0_g1_i1;TRINITY_DN87040_c0_g1_i2;TRINITY_DN87040_c0_g1_i3;TRINITY_DN87040_c0_g1_i4;TRINITY_DN87040_c0_g1_i5	PF01391.15^Collagen^Collagen triple helix repeat (20 copies)^1285-1342^E:1.1e-07`PF01391.15^Collagen^Collagen triple helix repeat (20 copies)^1321-1376^E:9.2e-08`PF02140.15^Gal_Lectin^Galactose binding lectin domain^1394-1478^E:4.3e-18;PF01391.15^Collagen^Collagen triple helix repeat (20 copies)^1285-1342^E:1.1e-07`PF01391.15^Collagen^Collagen triple helix repeat (20 copies)^1321-1376^E:9.2e-08`P…	.;.;.;.;.
TRINITY_DN96882_c1_g3	TRINITY_DN96882_c1_g3_i1;TRINITY_DN96882_c1_g3_i2	2	1005456303 ; PREDICTED: adenosine receptor A3-like [Acropora digitifera] ; 70779 ; 353	-2.37	0	5.17	0.51	1.46	5.35	0.67	11.8	5.06	27.6	6.67	0.45	1.3	4.76	0.6	10.5	4.51	24.55	5.93	1124	TRINITY_DN96882_c1_g3_i2	gi|1005456303|ref|XP_015765289.1|	1005456303 ; PREDICTED: adenosine receptor A3-like [Acropora digitifera] ; 70779 ; 353	70779	species=Acropora digitifera;genus=Acropora;family=Acroporidae;suborder=Astrocoeniina;order=Scleractinia;subclass=Hexacorallia;class=Anthozoa;phylum=Cnidaria;no rank=Eumetazoa;kingdom=Metazoa;no rank=Opisthokonta;superkingdom=Eukaryota;no rank=cellular organisms;no rank=root	269	69.15	1.33e-125	269	268	269	1871	353	43	76.2	integral component of membrane;intrinsic component of membrane;membrane part;cellular_component;membrane;plasma membrane;cell part;cell;cell periphery;adrenergic receptor activity;G-protein coupled amine receptor activity;G-protein coupled receptor activity;transmembrane signaling receptor activity;signaling receptor activity;receptor activity;molecular transducer activity;molecular_function;sign…	GO:0016021;GO:0031224;GO:0044425;GO:0005575;GO:0016020;GO:0005886;GO:0044464;GO:0005623;GO:0071944;GO:0004935;GO:0008227;GO:0004930;GO:0004888;GO:0038023;GO:0004872;GO:0060089;GO:0003674;GO:0004871;GO:0099600;GO:0007186;GO:0007165;GO:0009987;GO:0008150;GO:0051716;GO:0050896;GO:0044700;GO:0044699;GO:0023052;GO:0007154;GO:0050794;GO:0050789;GO:0065007	47	TRINITY_DN96882_c1_g3_i2	PF00001.18^7tm_1^7 transmembrane receptor (rhodopsin family)^2-223^E:1.3e-20	.
TRINITY_DN102797_c3_g1	TRINITY_DN102797_c3_g1_i1;TRINITY_DN102797_c3_g1_i2;TRINITY_DN102797_c3_g1_i3;TRINITY_DN102797_c3_g1_i4	4	1176101880 ; cyclic AMP-dependent transcription factor ATF-3-like [Orbicella faveolata] ; 48498 ; 171	-2.37	0	5.16	0.77	4.39	4.4	2.02	10.4	19.92	21.23	14.61	0.41	2.35	2.36	1.08	5.57	10.68	11.38	7.83	1866	TRINITY_DN102797_c3_g1_i1	gi|1176101880|ref|XP_020621682.1|	1176101880 ; cyclic AMP-dependent transcription factor ATF-3-like [Orbicella faveolata] ; 48498 ; 171	48498	species=Montastraea faveolata;genus=Montastraea;family=Montastraeidae;suborder=Faviina;order=Scleractinia;subclass=Hexacorallia;class=Anthozoa;phylum=Cnidaria;no rank=Eumetazoa;kingdom=Metazoa;no rank=Opisthokonta;superkingdom=Eukaryota;no rank=cellular organisms;no rank=root	103	64.08	3.08e-25	99	102	99	1508	171	20.3	57.9	NA	NA	NA	NA	NA	NA
TRINITY_DN94646_c5_g4	TRINITY_DN94646_c5_g4_i1;TRINITY_DN94646_c5_g4_i2;TRINITY_DN94646_c5_g4_i3;TRINITY_DN94646_c5_g4_i4;TRINITY_DN94646_c5_g4_i5;TRINITY_DN94646_c5_g4_i6	6	1176073841 ; uncharacterized protein LOC110045624 isoform X2 [Orbicella faveolata] ; 48498 ; 823	-2.36	0	5.15	2.04	5.67	7.45	5.84	27.23	25.66	35.87	28.41	1.08	2.99	3.93	3.08	14.37	13.54	18.93	14.99	1895	TRINITY_DN94646_c5_g4_i5	gi|1176073841|ref|XP_020606876.1|	1176073841 ; uncharacterized protein LOC110045624 isoform X2 [Orbicella faveolata] ; 48498 ; 823	48498	species=Montastraea faveolata;genus=Montastraea;family=Montastraeidae;suborder=Faviina;order=Scleractinia;subclass=Hexacorallia;class=Anthozoa;phylum=Cnidaria;no rank=Eumetazoa;kingdom=Metazoa;no rank=Opisthokonta;superkingdom=Eukaryota;no rank=cellular organisms;no rank=root	486;242	59.671;45.455	0.0;1.93e-54	703	481	703	2103	823	68.6	85.4	extracellular region;cellular_component;metalloendopeptidase activity;endopeptidase activity;peptidase activity, acting on L-amino acid peptides;peptidase activity;hydrolase activity;catalytic activity;molecular_function;metallopeptidase activity;zinc ion binding;transition metal ion binding;metal ion binding;cation binding;ion binding;binding;proteolysis;protein metabolic process;macromolecule m…	GO:0005576;GO:0005575;GO:0004222;GO:0004175;GO:0070011;GO:0008233;GO:0016787;GO:0003824;GO:0003674;GO:0008237;GO:0008270;GO:0046914;GO:0046872;GO:0043169;GO:0043167;GO:0005488;GO:0006508;GO:0019538;GO:0043170;GO:0071704;GO:0008152;GO:0008150;GO:0044238	111	TRINITY_DN94646_c5_g4_i1;TRINITY_DN94646_c5_g4_i2;TRINITY_DN94646_c5_g4_i3;TRINITY_DN94646_c5_g4_i5;TRINITY_DN94646_c5_g4_i6	PF01400.21^Astacin^Astacin (Peptidase family M12A)^98-288^E:1.9e-59;PF01400.21^Astacin^Astacin (Peptidase family M12A)^98-288^E:6e-59;.;PF01400.21^Astacin^Astacin (Peptidase family M12A)^98-288^E:5.9e-59;PF01400.21^Astacin^Astacin (Peptidase family M12A)^1-47^E:1.1e-05	sigP:1^26^0.527^YES;sigP:1^26^0.527^YES;sigP:1^26^0.527^YES;sigP:1^26^0.527^YES;.
TRINITY_DN93700_c1_g1	TRINITY_DN93700_c1_g1_i1;TRINITY_DN93700_c1_g1_i2;TRINITY_DN93700_c1_g1_i3;TRINITY_DN93700_c1_g1_i4;TRINITY_DN93700_c1_g1_i5;TRINITY_DN93700_c1_g1_i6;TRINITY_DN93700_c1_g1_i7;TRINITY_DN93700_c1_g1_i8;TRINITY_DN93700_c1_g1_i9;TRINITY_DN93700_c1_g1_i10;TRINITY_DN93700_c1_g1_i11;TRINITY_DN93700_c1_g1_i12;TRINITY_DN93700_c1_g1_i13	13	1176078406 ; sulfotransferase family cytosolic 1B member 1-like [Orbicella faveolata] ; 48498 ; 299	-2.36	0	5.14	7.91	5.3	9.36	4.71	12.39	61.57	44.81	89.59	10.62	7.12	12.57	6.33	16.63	82.67	60.16	120.3	745	TRINITY_DN93700_c1_g1_i12	gi|1176078406|ref|XP_020609253.1|	1176078406 ; sulfotransferase family cytosolic 1B member 1-like [Orbicella faveolata] ; 48498 ; 299	48498	species=Montastraea faveolata;genus=Montastraea;family=Montastraeidae;suborder=Faviina;order=Scleractinia;subclass=Hexacorallia;class=Anthozoa;phylum=Cnidaria;no rank=Eumetazoa;kingdom=Metazoa;no rank=Opisthokonta;superkingdom=Eukaryota;no rank=cellular organisms;no rank=root	177	56.5	8.94e-68	174	177	174	1857	299	28.6	58.2	cytoplasm;intracellular part;cell part;cellular_component;cell;intracellular;amine sulfotransferase activity;sulfotransferase activity;transferase activity, transferring sulfur-containing groups;transferase activity;catalytic activity;molecular_function;steroid metabolic process;lipid metabolic process;single-organism metabolic process;metabolic process;biological_process;single-organism process;…	GO:0005737;GO:0044424;GO:0044464;GO:0005575;GO:0005623;GO:0005622;GO:0047685;GO:0008146;GO:0016782;GO:0016740;GO:0003824;GO:0003674;GO:0008202;GO:0006629;GO:0044710;GO:0008152;GO:0008150;GO:0044699;GO:0044238;GO:0071704;GO:1901360	144	TRINITY_DN93700_c1_g1_i1;TRINITY_DN93700_c1_g1_i4;TRINITY_DN93700_c1_g1_i5;TRINITY_DN93700_c1_g1_i6;TRINITY_DN93700_c1_g1_i7;TRINITY_DN93700_c1_g1_i8;TRINITY_DN93700_c1_g1_i12;TRINITY_DN93700_c1_g1_i13	PF00685.24^Sulfotransfer_1^Sulfotransferase domain^38-114^E:3.7e-15;PF00685.24^Sulfotransfer_1^Sulfotransferase domain^49-141^E:1.4e-17;PF00685.24^Sulfotransfer_1^Sulfotransferase domain^49-178^E:1.7e-24;PF00685.24^Sulfotransfer_1^Sulfotransferase domain^38-114^E:3.7e-15;PF00685.24^Sulfotransfer_1^Sulfotransferase domain^49-141^E:1.4e-17;PF00685.24^Sulfotransfer_1^Sulfotransferase domain^49-285^E…	.;.;.;.;.;.;.;.
TRINITY_DN104191_c1_g1	TRINITY_DN104191_c1_g1_i1;TRINITY_DN104191_c1_g1_i2;TRINITY_DN104191_c1_g1_i3;TRINITY_DN104191_c1_g1_i4;TRINITY_DN104191_c1_g1_i5;TRINITY_DN104191_c1_g1_i6;TRINITY_DN104191_c1_g1_i7;TRINITY_DN104191_c1_g1_i8;TRINITY_DN104191_c1_g1_i9;TRINITY_DN104191_c1_g1_i10	10	1005451865 ; PREDICTED: fibroblast growth factor 1-like isoform X2 [Acropora digitifera] ; 70779 ; 197	-2.35	0	5.11	2.3	0.55	3.63	0.67	8.65	7.65	18.88	7.25	2.19	0.52	3.47	0.64	8.26	7.31	18.04	6.92	1047	TRINITY_DN104191_c1_g1_i2	gi|1005451865|ref|XP_015763077.1|	1005451865 ; PREDICTED: fibroblast growth factor 1-like isoform X2 [Acropora digitifera] ; 70779 ; 197	70779	species=Acropora digitifera;genus=Acropora;family=Acroporidae;suborder=Astrocoeniina;order=Scleractinia;subclass=Hexacorallia;class=Anthozoa;phylum=Cnidaria;no rank=Eumetazoa;kingdom=Metazoa;no rank=Opisthokonta;superkingdom=Eukaryota;no rank=cellular organisms;no rank=root	195	58.46	4.53e-74	195	194	195	1759	197	33.1	99	extracellular region;cellular_component;nucleus;intracellular membrane-bounded organelle;membrane-bounded organelle;organelle;intracellular organelle;intracellular;cell part;cell;intracellular part;heparin binding;anion binding;ion binding;binding;molecular_function;glycosaminoglycan binding;carbohydrate derivative binding;sulfur compound binding;angiogenesis;single-organism developmental process…	GO:0005576;GO:0005575;GO:0005634;GO:0043231;GO:0043227;GO:0043226;GO:0043229;GO:0005622;GO:0044464;GO:0005623;GO:0044424;GO:0008201;GO:0043168;GO:0043167;GO:0005488;GO:0003674;GO:0005539;GO:0097367;GO:1901681;GO:0001525;GO:0044767;GO:0032502;GO:0008150;GO:0044699;GO:0048514;GO:0009653;GO:0048856;GO:0001568;GO:0001944;GO:0048731;GO:0007275;GO:0044707;GO:0032501;GO:0072358;GO:0072359;GO:0048646;GO:…	635	TRINITY_DN104191_c1_g1_i2;TRINITY_DN104191_c1_g1_i4;TRINITY_DN104191_c1_g1_i5;TRINITY_DN104191_c1_g1_i8	PF00167.15^FGF^Fibroblast growth factor^63-191^E:1.5e-29;PF00167.15^FGF^Fibroblast growth factor^17-145^E:6.6e-30;PF00167.15^FGF^Fibroblast growth factor^17-145^E:6.6e-30;PF00167.15^FGF^Fibroblast growth factor^63-191^E:1.5e-29	sigP:1^22^0.841^YES;.;.;sigP:1^22^0.841^YES
TRINITY_DN90062_c0_g2	TRINITY_DN90062_c0_g2_i1;TRINITY_DN90062_c0_g2_i2;TRINITY_DN90062_c0_g2_i3;TRINITY_DN90062_c0_g2_i4;TRINITY_DN90062_c0_g2_i5;TRINITY_DN90062_c0_g2_i6;TRINITY_DN90062_c0_g2_i7	7	1176079858 ; vesicular glutamate transporter 2-like [Orbicella faveolata] ; 48498 ; 523	-2.35	0	5.1	12.76	19.02	25.42	12.57	82.15	86.89	118.55	77.98	5.68	8.47	11.32	5.6	36.57	38.68	52.77	34.71	2246	TRINITY_DN90062_c0_g2_i2	gi|1176079858|ref|XP_020610017.1|	1176079858 ; vesicular glutamate transporter 2-like [Orbicella faveolata] ; 48498 ; 523	48498	species=Montastraea faveolata;genus=Montastraea;family=Montastraeidae;suborder=Faviina;order=Scleractinia;subclass=Hexacorallia;class=Anthozoa;phylum=Cnidaria;no rank=Eumetazoa;kingdom=Metazoa;no rank=Opisthokonta;superkingdom=Eukaryota;no rank=cellular organisms;no rank=root	532	86.09	0	516	532	516	3097	523	51.5	98.7	cell junction;cellular_component;integral component of membrane;intrinsic component of membrane;membrane part;membrane;neuron projection;cell projection;cell part;cell;neuron part;synaptic vesicle membrane;synaptic vesicle;synapse part;synapse;exocytic vesicle;secretory vesicle;cytoplasmic vesicle;cytoplasmic part;cytoplasm;intracellular part;intracellular;intracellular vesicle;vesicle;membrane-b…	GO:0030054;GO:0005575;GO:0016021;GO:0031224;GO:0044425;GO:0016020;GO:0043005;GO:0042995;GO:0044464;GO:0005623;GO:0097458;GO:0030672;GO:0008021;GO:0044456;GO:0045202;GO:0070382;GO:0099503;GO:0031410;GO:0044444;GO:0005737;GO:0044424;GO:0005622;GO:0097708;GO:0031982;GO:0043227;GO:0043226;GO:0043229;GO:0030133;GO:0012505;GO:0098793;GO:0099501;GO:0030658;GO:0098588;GO:0031090;GO:0044422;GO:0098805;GO:…	413	TRINITY_DN90062_c0_g2_i2;TRINITY_DN90062_c0_g2_i2;TRINITY_DN90062_c0_g2_i5;TRINITY_DN90062_c0_g2_i5	PF07690.13^MFS_1^Major Facilitator Superfamily^58-440^E:4.5e-56`PF00083.21^Sugar_tr^Sugar (and other) transporter^89-383^E:1.7e-07;.;PF07690.13^MFS_1^Major Facilitator Superfamily^58-440^E:4.5e-56`PF00083.21^Sugar_tr^Sugar (and other) transporter^89-383^E:1.7e-07;.	.;sigP:1^31^0.782^YES;.;sigP:1^31^0.782^YES
TRINITY_DN101595_c1_g2	TRINITY_DN101595_c1_g2_i1;TRINITY_DN101595_c1_g2_i2;TRINITY_DN101595_c1_g2_i3;TRINITY_DN101595_c1_g2_i4;TRINITY_DN101595_c1_g2_i5	5	1176081736 ; uncharacterized protein LOC110049535 isoform X2 [Orbicella faveolata] ; 48498 ; 965	-2.35	0	5.09	2.3	5.67	6.12	2.24	18.35	22.06	34.97	15.76	1.64	4.04	4.35	1.6	13.06	15.71	24.9	11.22	1404	TRINITY_DN101595_c1_g2_i1	gi|1176081736|ref|XP_020610997.1|	1176081736 ; uncharacterized protein LOC110049535 isoform X2 [Orbicella faveolata] ; 48498 ; 965	48498	species=Montastraea faveolata;genus=Montastraea;family=Montastraeidae;suborder=Faviina;order=Scleractinia;subclass=Hexacorallia;class=Anthozoa;phylum=Cnidaria;no rank=Eumetazoa;kingdom=Metazoa;no rank=Opisthokonta;superkingdom=Eukaryota;no rank=cellular organisms;no rank=root	171	81.87	2.81e-92	170	167	170	1405	965	35.7	17.6	NA	NA	NA	TRINITY_DN101595_c1_g2_i1;TRINITY_DN101595_c1_g2_i2;TRINITY_DN101595_c1_g2_i4	PF01822.16^WSC^WSC domain^51-127^E:0.0001;PF01822.16^WSC^WSC domain^51-127^E:0.0001;PF01822.16^WSC^WSC domain^51-127^E:0.0001	.;.;.
TRINITY_DN88769_c0_g1	TRINITY_DN88769_c0_g1_i1;TRINITY_DN88769_c0_g1_i2;TRINITY_DN88769_c0_g1_i3	3	1005467983 ; PREDICTED: nuclear receptor subfamily 2 group F member 1-A-like [Acropora digitifera] ; 70779 ; 354	-2.34	0	5.07	0.51	2.38	0.76	1.12	8.3	7.88	5.7	9.66	0.25	1.18	0.38	0.55	4.1	3.89	2.82	4.78	2023	TRINITY_DN88769_c0_g1_i1	gi|1005467983|ref|XP_015770903.1|	1005467983 ; PREDICTED: nuclear receptor subfamily 2 group F member 1-A-like [Acropora digitifera] ; 70779 ; 354	70779	species=Acropora digitifera;genus=Acropora;family=Acroporidae;suborder=Astrocoeniina;order=Scleractinia;subclass=Hexacorallia;class=Anthozoa;phylum=Cnidaria;no rank=Eumetazoa;kingdom=Metazoa;no rank=Opisthokonta;superkingdom=Eukaryota;no rank=cellular organisms;no rank=root	354	90.68	0	354	354	354	2213	354	48	100	nucleus;intracellular membrane-bounded organelle;membrane-bounded organelle;organelle;cellular_component;intracellular organelle;intracellular;cell part;cell;intracellular part;retinoic acid binding;retinoid binding;isoprenoid binding;lipid binding;binding;molecular_function;monocarboxylic acid binding;carboxylic acid binding;organic acid binding;small molecule binding;anion binding;ion binding;R…	GO:0005634;GO:0043231;GO:0043227;GO:0043226;GO:0005575;GO:0043229;GO:0005622;GO:0044464;GO:0005623;GO:0044424;GO:0001972;GO:0005501;GO:0019840;GO:0008289;GO:0005488;GO:0003674;GO:0033293;GO:0031406;GO:0043177;GO:0036094;GO:0043168;GO:0043167;GO:0004879;GO:0098531;GO:0003700;GO:0001071;GO:0000981;GO:0004871;GO:0043565;GO:0003677;GO:0003676;GO:1901363;GO:0097159;GO:0003707;GO:0038023;GO:0004872;GO:…	1514	TRINITY_DN88769_c0_g1_i1;TRINITY_DN88769_c0_g1_i2	PF00105.15^zf-C4^Zinc finger, C4 type (two domains)^23-90^E:9.1e-30`PF00104.27^Hormone_recep^Ligand-binding domain of nuclear hormone receptor^151-325^E:4e-29;PF00105.15^zf-C4^Zinc finger, C4 type (two domains)^23-90^E:9.2e-31	.;.
TRINITY_DN103471_c0_g2	TRINITY_DN103471_c0_g2_i1;TRINITY_DN103471_c0_g2_i2;TRINITY_DN103471_c0_g2_i3;TRINITY_DN103471_c0_g2_i4;TRINITY_DN103471_c0_g2_i5	5	1005477670 ; PREDICTED: uncharacterized protein LOC107353736 isoform X1 [Acropora digitifera] ; 70779 ; 313	-2.34	0	5.06	3.32	2.56	4.59	1.12	15.89	15.31	18.66	15.3	1.41	1.09	1.95	0.48	6.77	6.52	7.95	6.52	2347	TRINITY_DN103471_c0_g2_i1	gi|1005477670|ref|XP_015775601.1|	1005477670 ; PREDICTED: uncharacterized protein LOC107353736 isoform X1 [Acropora digitifera] ; 70779 ; 313	70779	species=Acropora digitifera;genus=Acropora;family=Acroporidae;suborder=Astrocoeniina;order=Scleractinia;subclass=Hexacorallia;class=Anthozoa;phylum=Cnidaria;no rank=Eumetazoa;kingdom=Metazoa;no rank=Opisthokonta;superkingdom=Eukaryota;no rank=cellular organisms;no rank=root	261	44.83	1.67e-63	256	257	256	2431	313	31.7	81.8	NA	NA	NA	NA	NA	NA
TRINITY_DN95608_c2_g1	TRINITY_DN95608_c2_g1_i1;TRINITY_DN95608_c2_g1_i2;TRINITY_DN95608_c2_g1_i3	3	1176084999 ; uncharacterized protein LOC110051104 [Orbicella faveolata] ; 48498 ; 703	-2.33	0	5.03	2.55	4.21	3.63	4.26	21.97	18.35	26.7	16.91	0.94	1.55	1.34	1.57	8.1	6.76	9.85	6.23	2712	TRINITY_DN95608_c2_g1_i2	gi|1176084999|ref|XP_020612738.1|	1176084999 ; uncharacterized protein LOC110051104 [Orbicella faveolata] ; 48498 ; 703	48498	species=Montastraea faveolata;genus=Montastraea;family=Montastraeidae;suborder=Faviina;order=Scleractinia;subclass=Hexacorallia;class=Anthozoa;phylum=Cnidaria;no rank=Eumetazoa;kingdom=Metazoa;no rank=Opisthokonta;superkingdom=Eukaryota;no rank=cellular organisms;no rank=root	556	58.99	0	553	533	553	2804	703	57	78.7	NA	NA	NA	TRINITY_DN95608_c2_g1_i1	.	sigP:1^27^0.717^YES
TRINITY_DN164773_c0_g1	TRINITY_DN164773_c0_g1_i1	1	1005465139 ; PREDICTED: uncharacterized protein LOC107348081 [Acropora digitifera] ; 70779 ; 838	-2.33	0	5.02	0	0.18	0	0	1.99	1.8	2.46	0.69	0	0.07	0	0	0.76	0.69	0.94	0.26	2622	TRINITY_DN164773_c0_g1_i1	gi|1005465139|ref|XP_015769578.1|	1005465139 ; PREDICTED: uncharacterized protein LOC107348081 [Acropora digitifera] ; 70779 ; 838	70779	species=Acropora digitifera;genus=Acropora;family=Acroporidae;suborder=Astrocoeniina;order=Scleractinia;subclass=Hexacorallia;class=Anthozoa;phylum=Cnidaria;no rank=Eumetazoa;kingdom=Metazoa;no rank=Opisthokonta;superkingdom=Eukaryota;no rank=cellular organisms;no rank=root	602	72.43	0	602	600	602	2622	838	68.6	71.8	NA	NA	NA	TRINITY_DN164773_c0_g1_i1	PF02995.14^DUF229^Protein of unknown function (DUF229)^145-360^E:4.2e-20	.
TRINITY_DN87697_c0_g3	TRINITY_DN87697_c0_g3_i1;TRINITY_DN87697_c0_g3_i2;TRINITY_DN87697_c0_g3_i3;TRINITY_DN87697_c0_g3_i4	4	1176116740 ; CUB and peptidase domain-containing protein 1-like [Orbicella faveolata] ; 48498 ; 207	-2.33	0	5.02	3.06	2.74	2.48	0.67	9.46	118.41	9.61	28.18	1.66	1.48	1.34	0.36	5.12	64.06	5.2	15.24	1848	TRINITY_DN87697_c0_g3_i1	gi|1176116740|ref|XP_020629521.1|	1176116740 ; CUB and peptidase domain-containing protein 1-like [Orbicella faveolata] ; 48498 ; 207	48498	species=Montastraea faveolata;genus=Montastraea;family=Montastraeidae;suborder=Faviina;order=Scleractinia;subclass=Hexacorallia;class=Anthozoa;phylum=Cnidaria;no rank=Eumetazoa;kingdom=Metazoa;no rank=Opisthokonta;superkingdom=Eukaryota;no rank=cellular organisms;no rank=root	123	46.34	3.7e-24	123	119	123	1899	207	18.8	59.4	extracellular region;cellular_component;serine-type endopeptidase activity;endopeptidase activity;peptidase activity, acting on L-amino acid peptides;peptidase activity;hydrolase activity;catalytic activity;molecular_function;serine-type peptidase activity;serine hydrolase activity;basolateral plasma membrane;plasma membrane;membrane;cell part;cell;cell periphery;plasma membrane region;plasma mem…	GO:0005576;GO:0005575;GO:0004252;GO:0004175;GO:0070011;GO:0008233;GO:0016787;GO:0003824;GO:0003674;GO:0008236;GO:0017171;GO:0016323;GO:0005886;GO:0016020;GO:0044464;GO:0005623;GO:0071944;GO:0098590;GO:0044459;GO:0044425;GO:0070062;GO:1903561;GO:0031982;GO:0043227;GO:0043226;GO:0043230;GO:0044421;GO:0005615;GO:0019897;GO:0019898;GO:0005887;GO:0031226;GO:0031224;GO:0016021;GO:0060672;GO:0060670;GO:…	211	TRINITY_DN87697_c0_g3_i1;TRINITY_DN87697_c0_g3_i2;TRINITY_DN87697_c0_g3_i3;TRINITY_DN87697_c0_g3_i4	PF00021.18^UPAR_LY6^u-PAR/Ly-6 domain^75-165^E:0.0023`PF00021.18^UPAR_LY6^u-PAR/Ly-6 domain^200-287^E:0.0012`PF00431.17^CUB^CUB domain^310-407^E:4.9e-16`PF00021.18^UPAR_LY6^u-PAR/Ly-6 domain^437-532^E:0.039;PF00021.18^UPAR_LY6^u-PAR/Ly-6 domain^75-165^E:0.0022`PF00021.18^UPAR_LY6^u-PAR/Ly-6 domain^200-287^E:0.0012`PF00431.17^CUB^CUB domain^310-407^E:4.8e-16`PF00021.18^UPAR_LY6^u-PAR/Ly-6 domain^4…	.;.;.;.
TRINITY_DN98230_c0_g2	TRINITY_DN98230_c0_g2_i1;TRINITY_DN98230_c0_g2_i2;TRINITY_DN98230_c0_g2_i3;TRINITY_DN98230_c0_g2_i4;TRINITY_DN98230_c0_g2_i5;TRINITY_DN98230_c0_g2_i6;TRINITY_DN98230_c0_g2_i7;TRINITY_DN98230_c0_g2_i8;TRINITY_DN98230_c0_g2_i9	9	1176108555 ; uncharacterized protein LOC110062617 [Orbicella faveolata] ; 48498 ; 176	-2.32	0	5.01	5.61	9.88	11.28	7.63	44.64	41.42	71.62	31.63	2.74	4.81	5.5	3.72	21.76	20.19	34.91	15.42	2052	TRINITY_DN98230_c0_g2_i6	gi|1176108555|ref|XP_020625218.1|	1176108555 ; uncharacterized protein LOC110062617 [Orbicella faveolata] ; 48498 ; 176	48498	species=Montastraea faveolata;genus=Montastraea;family=Montastraeidae;suborder=Faviina;order=Scleractinia;subclass=Hexacorallia;class=Anthozoa;phylum=Cnidaria;no rank=Eumetazoa;kingdom=Metazoa;no rank=Opisthokonta;superkingdom=Eukaryota;no rank=cellular organisms;no rank=root	153	70.59	3.23e-65	152	151	152	2937	176	15.4	86.4	NA	NA	NA	TRINITY_DN98230_c0_g2_i1;TRINITY_DN98230_c0_g2_i4;TRINITY_DN98230_c0_g2_i6;TRINITY_DN98230_c0_g2_i7;TRINITY_DN98230_c0_g2_i8;TRINITY_DN98230_c0_g2_i9	.;.;.;.;.;.	sigP:1^14^0.63^YES;sigP:1^18^0.856^YES;sigP:1^18^0.856^YES;sigP:1^18^0.856^YES;sigP:1^14^0.63^YES;sigP:1^18^0.856^YES
TRINITY_DN103957_c1_g1	TRINITY_DN103957_c1_g1_i1;TRINITY_DN103957_c1_g1_i2;TRINITY_DN103957_c1_g1_i3;TRINITY_DN103957_c1_g1_i4;TRINITY_DN103957_c1_g1_i5;TRINITY_DN103957_c1_g1_i6;TRINITY_DN103957_c1_g1_i7;TRINITY_DN103957_c1_g1_i8;TRINITY_DN103957_c1_g1_i9;TRINITY_DN103957_c1_g1_i10;TRINITY_DN103957_c1_g1_i11;TRINITY_DN103957_c1_g1_i12;TRINITY_DN103957_c1_g1_i13;TRINITY_DN103957_c1_g1_i14	14	1005424925 ; PREDICTED: laminin-like protein epi-1 [Acropora digitifera] ; 70779 ; 1777	-2.32	0	5	8.93	19.57	10.32	3.37	42.65	58.98	72.18	40.83	2.4	5.27	2.78	0.91	11.48	15.87	19.43	10.99	3716	TRINITY_DN103957_c1_g1_i3	gi|1005424925|ref|XP_015778445.1|	1005424925 ; PREDICTED: laminin-like protein epi-1 [Acropora digitifera] ; 70779 ; 1777	70779	species=Acropora digitifera;genus=Acropora;family=Acroporidae;suborder=Astrocoeniina;order=Scleractinia;subclass=Hexacorallia;class=Anthozoa;phylum=Cnidaria;no rank=Eumetazoa;kingdom=Metazoa;no rank=Opisthokonta;superkingdom=Eukaryota;no rank=cellular organisms;no rank=root	697	58.11	0	693	697	693	5969	1777	35	39	basal lamina;extracellular matrix component;extracellular region part;cellular_component;extracellular region;extracellular matrix;basement membrane;proteinaceous extracellular matrix;cell-cell junction;cell junction;extracellular space;laminin complex;protein complex;macromolecular complex;laminin-1 complex;laminin-3 complex;extracellular matrix structural constituent;structural molecule activit…	GO:0005605;GO:0044420;GO:0044421;GO:0005575;GO:0005576;GO:0031012;GO:0005604;GO:0005578;GO:0005911;GO:0030054;GO:0005615;GO:0043256;GO:0043234;GO:0032991;GO:0005606;GO:0005608;GO:0005201;GO:0005198;GO:0003674;GO:0043208;GO:0046625;GO:0008289;GO:0005488;GO:0051861;GO:0097367;GO:0060445;GO:0007435;GO:0007431;GO:0048732;GO:0044767;GO:0032502;GO:0008150;GO:0044699;GO:0048513;GO:0048731;GO:0007275;GO:…	2572	TRINITY_DN103957_c1_g1_i3;TRINITY_DN103957_c1_g1_i3;TRINITY_DN103957_c1_g1_i4;TRINITY_DN103957_c1_g1_i4;TRINITY_DN103957_c1_g1_i6;TRINITY_DN103957_c1_g1_i6;TRINITY_DN103957_c1_g1_i8;TRINITY_DN103957_c1_g1_i8;TRINITY_DN103957_c1_g1_i10;TRINITY_DN103957_c1_g1_i11;TRINITY_DN103957_c1_g1_i14	PF02210.21^Laminin_G_2^Laminin G domain^99-239^E:3.6e-12`PF00054.20^Laminin_G_1^Laminin G domain^99-242^E:1.1e-12`PF02210.21^Laminin_G_2^Laminin G domain^302-428^E:8.2e-12`PF00054.20^Laminin_G_1^Laminin G domain^302-379^E:1.6e-10`PF02210.21^Laminin_G_2^Laminin G domain^501-624^E:1.2e-14`PF00054.20^Laminin_G_1^Laminin G domain^501-627^E:2.9e-10`PF02210.21^Laminin_G_2^Laminin G domain^706-771^E:1.5…	.;.;.;.;.;.;.;.;.;.;.
TRINITY_DN93209_c1_g1	TRINITY_DN93209_c1_g1_i1;TRINITY_DN93209_c1_g1_i2;TRINITY_DN93209_c1_g1_i3;TRINITY_DN93209_c1_g1_i4;TRINITY_DN93209_c1_g1_i5;TRINITY_DN93209_c1_g1_i6;TRINITY_DN93209_c1_g1_i7;TRINITY_DN93209_c1_g1_i8;TRINITY_DN93209_c1_g1_i9;TRINITY_DN93209_c1_g1_i10;TRINITY_DN93209_c1_g1_i11;TRINITY_DN93209_c1_g1_i12;TRINITY_DN93209_c1_g1_i13;TRINITY_DN93209_c1_g1_i14;TRINITY_DN93209_c1_g1_i15;TRINITY_DN93209_c1…	19	1176092266 ; uncharacterized protein LOC110054605 isoform X1 [Orbicella faveolata] ; 48498 ; 403	-2.32	0	4.99	173.26	244.52	346.87	233.43	1111.72	1192.97	1898.96	965.39	90.29	127.42	180.76	121.64	579.32	621.66	989.55	503.07	1919	TRINITY_DN93209_c1_g1_i7	gi|1176092266|ref|XP_020616614.1|	1176092266 ; uncharacterized protein LOC110054605 isoform X1 [Orbicella faveolata] ; 48498 ; 403	48498	species=Montastraea faveolata;genus=Montastraea;family=Montastraeidae;suborder=Faviina;order=Scleractinia;subclass=Hexacorallia;class=Anthozoa;phylum=Cnidaria;no rank=Eumetazoa;kingdom=Metazoa;no rank=Opisthokonta;superkingdom=Eukaryota;no rank=cellular organisms;no rank=root	113	94.69	1.07e-71	113	113	113	6985	403	4.9	28	NA	NA	NA	TRINITY_DN93209_c1_g1_i2;TRINITY_DN93209_c1_g1_i2;TRINITY_DN93209_c1_g1_i3;TRINITY_DN93209_c1_g1_i4;TRINITY_DN93209_c1_g1_i4;TRINITY_DN93209_c1_g1_i5;TRINITY_DN93209_c1_g1_i6;TRINITY_DN93209_c1_g1_i6;TRINITY_DN93209_c1_g1_i7;TRINITY_DN93209_c1_g1_i8;TRINITY_DN93209_c1_g1_i9;TRINITY_DN93209_c1_g1_i9;TRINITY_DN93209_c1_g1_i11;TRINITY_DN93209_c1_g1_i12;TRINITY_DN93209_c1_g1_i12;TRINITY_DN93209_c1_g1…	.;.;.;.;.;.;.;.;.;.;.;.;.;.;.;.;.;.;.;.;.;.	sigP:1^22^0.91^YES;sigP:1^19^0.506^YES;sigP:1^19^0.506^YES;sigP:1^22^0.91^YES;sigP:1^29^0.835^YES;sigP:1^22^0.91^YES;sigP:1^22^0.91^YES;sigP:1^19^0.506^YES;sigP:1^19^0.506^YES;sigP:1^19^0.506^YES;sigP:1^22^0.91^YES;sigP:1^19^0.506^YES;sigP:1^19^0.506^YES;sigP:1^22^0.91^YES;sigP:1^25^0.622^YES;sigP:1^22^0.91^YES;sigP:1^22^0.91^YES;sigP:1^19^0.506^YES;sigP:1^22^0.91^YES;sigP:1^19^0.506^YES;sigP:1^2…
TRINITY_DN98445_c0_g2	TRINITY_DN98445_c0_g2_i1;TRINITY_DN98445_c0_g2_i2;TRINITY_DN98445_c0_g2_i3	3	1176108583 ; proteoglycan 4-like isoform X3 [Orbicella faveolata] ; 48498 ; 1003	-2.32	0	4.99	10.97	25.6	29.05	12.12	82.15	91.85	134.2	85.11	2.77	6.47	7.34	3.06	20.76	23.21	33.91	21.5	3958	TRINITY_DN98445_c0_g2_i1	gi|1176108583|ref|XP_020625233.1|	1176108583 ; proteoglycan 4-like isoform X3 [Orbicella faveolata] ; 48498 ; 1003	48498	species=Montastraea faveolata;genus=Montastraea;family=Montastraeidae;suborder=Faviina;order=Scleractinia;subclass=Hexacorallia;class=Anthozoa;phylum=Cnidaria;no rank=Eumetazoa;kingdom=Metazoa;no rank=Opisthokonta;superkingdom=Eukaryota;no rank=cellular organisms;no rank=root	1012	60.28	0	1003	963	1003	4020	1003	71.9	100	NA	NA	NA	TRINITY_DN98445_c0_g2_i1;TRINITY_DN98445_c0_g2_i2;TRINITY_DN98445_c0_g2_i3	.;.;.	sigP:1^23^0.913^YES;sigP:1^23^0.894^YES;sigP:1^23^0.913^YES
TRINITY_DN103862_c1_g1	TRINITY_DN103862_c1_g1_i1;TRINITY_DN103862_c1_g1_i2;TRINITY_DN103862_c1_g1_i3;TRINITY_DN103862_c1_g1_i4;TRINITY_DN103862_c1_g1_i5;TRINITY_DN103862_c1_g1_i6;TRINITY_DN103862_c1_g1_i7;TRINITY_DN103862_c1_g1_i8;TRINITY_DN103862_c1_g1_i9;TRINITY_DN103862_c1_g1_i10;TRINITY_DN103862_c1_g1_i11;TRINITY_DN103862_c1_g1_i12	12	1005434751 ; PREDICTED: uncharacterized protein LOC107334451 [Acropora digitifera] ; 70779 ; 1268	-2.32	0	4.98	9.19	12.8	9.75	3.82	45.81	45.02	87.94	21.74	9.48	13.21	10.06	3.94	47.27	46.46	90.75	22.43	969	TRINITY_DN103862_c1_g1_i4	gi|1005434751|ref|XP_015754876.1|	1005434751 ; PREDICTED: uncharacterized protein LOC107334451 [Acropora digitifera] ; 70779 ; 1268	70779	species=Acropora digitifera;genus=Acropora;family=Acroporidae;suborder=Astrocoeniina;order=Scleractinia;subclass=Hexacorallia;class=Anthozoa;phylum=Cnidaria;no rank=Eumetazoa;kingdom=Metazoa;no rank=Opisthokonta;superkingdom=Eukaryota;no rank=cellular organisms;no rank=root	711;107;111	51.336;77.57;45.946	0.0;3.45e-43;1.61e-18	891	704	891	4502	1268	46.9	70.3	extracellular region;cellular_component;carbohydrate binding;binding;molecular_function;integral component of membrane;intrinsic component of membrane;membrane part;membrane;plasma membrane;cell part;cell;cell periphery;G-protein coupled receptor activity;transmembrane signaling receptor activity;signaling receptor activity;receptor activity;molecular transducer activity;signal transducer activit…	GO:0005576;GO:0005575;GO:0030246;GO:0005488;GO:0003674;GO:0016021;GO:0031224;GO:0044425;GO:0016020;GO:0005886;GO:0044464;GO:0005623;GO:0071944;GO:0004930;GO:0004888;GO:0038023;GO:0004872;GO:0060089;GO:0004871;GO:0099600;GO:0007166;GO:0007165;GO:0009987;GO:0008150;GO:0051716;GO:0050896;GO:0044700;GO:0044699;GO:0023052;GO:0007154;GO:0050794;GO:0050789;GO:0065007;GO:0007186;GO:0010579;GO:0010578;GO:…	530	TRINITY_DN103862_c1_g1_i1;TRINITY_DN103862_c1_g1_i2;TRINITY_DN103862_c1_g1_i2;TRINITY_DN103862_c1_g1_i4;TRINITY_DN103862_c1_g1_i4;TRINITY_DN103862_c1_g1_i5;TRINITY_DN103862_c1_g1_i6;TRINITY_DN103862_c1_g1_i7;TRINITY_DN103862_c1_g1_i7;TRINITY_DN103862_c1_g1_i11	PF02140.15^Gal_Lectin^Galactose binding lectin domain^52-135^E:1e-12`PF02140.15^Gal_Lectin^Galactose binding lectin domain^152-233^E:9.4e-15;PF02140.15^Gal_Lectin^Galactose binding lectin domain^52-135^E:1e-12`PF02140.15^Gal_Lectin^Galactose binding lectin domain^152-233^E:9.4e-15;PF13385.3^Laminin_G_3^Concanavalin A-like lectin/glucanases superfamily^106-228^E:2.4e-12;PF13385.3^Laminin_G_3^Conca…	sigP:1^22^0.694^YES;sigP:1^22^0.694^YES;.;.;sigP:1^22^0.694^YES;sigP:1^22^0.694^YES;sigP:1^22^0.696^YES;.;sigP:1^22^0.694^YES;sigP:1^22^0.696^YES
TRINITY_DN82181_c0_g1	TRINITY_DN82181_c0_g1_i1;TRINITY_DN82181_c0_g1_i2;TRINITY_DN82181_c0_g1_i3	3	1005429747 ; PREDICTED: uncharacterized protein LOC107332393 [Acropora digitifera] ; 70779 ; 334	-2.31	0	4.96	31.64	55.05	68.04	53.64	202.97	259.55	448.96	196.67	8.68	15.09	18.66	14.71	55.65	71.17	123.1	53.93	3647	TRINITY_DN82181_c0_g1_i3	gi|1005429747|ref|XP_015752612.1|	1005429747 ; PREDICTED: uncharacterized protein LOC107332393 [Acropora digitifera] ; 70779 ; 334	70779	species=Acropora digitifera;genus=Acropora;family=Acroporidae;suborder=Astrocoeniina;order=Scleractinia;subclass=Hexacorallia;class=Anthozoa;phylum=Cnidaria;no rank=Eumetazoa;kingdom=Metazoa;no rank=Opisthokonta;superkingdom=Eukaryota;no rank=cellular organisms;no rank=root	341	57.48	1.59e-62	311	339	311	3656	334	27.8	93.1	NA	NA	NA	TRINITY_DN82181_c0_g1_i1;TRINITY_DN82181_c0_g1_i2;TRINITY_DN82181_c0_g1_i3	.;.;.	sigP:1^19^0.904^YES;sigP:1^19^0.904^YES;sigP:1^19^0.904^YES
TRINITY_DN89291_c0_g1	TRINITY_DN89291_c0_g1_i1;TRINITY_DN89291_c0_g1_i2;TRINITY_DN89291_c0_g1_i3;TRINITY_DN89291_c0_g1_i4;TRINITY_DN89291_c0_g1_i5;TRINITY_DN89291_c0_g1_i6	6	999986269 ; hypothetical protein AC249_AIPGENE6968 [Exaiptasia pallida] ; 1720309 ; 357	-2.31	0	4.95	1.28	0.73	1.91	4.04	2.1	3.94	55.64	21.39	0.89	0.51	1.33	2.81	1.46	2.74	38.7	14.88	1438	TRINITY_DN89291_c0_g1_i4	gi|999986269|gb|KXJ25410.1|	999986269 ; hypothetical protein AC249_AIPGENE6968 [Exaiptasia pallida] ; 1720309 ; 357	1720309	species=Exaiptasia pallida;genus=Exaiptasia;family=Aiptasiidae;order=Actiniaria;subclass=Hexacorallia;class=Anthozoa;phylum=Cnidaria;no rank=Eumetazoa;kingdom=Metazoa;no rank=Opisthokonta;superkingdom=Eukaryota;no rank=cellular organisms;no rank=root	303	48.19	3.46e-85	289	297	289	1923	357	46.3	81	nucleic acid binding;heterocyclic compound binding;binding;molecular_function;organic cyclic compound binding;hydrolase activity;catalytic activity;metal ion binding;cation binding;ion binding	GO:0003676;GO:1901363;GO:0005488;GO:0003674;GO:0097159;GO:0016787;GO:0003824;GO:0046872;GO:0043169;GO:0043167	65	TRINITY_DN89291_c0_g1_i1;TRINITY_DN89291_c0_g1_i2;TRINITY_DN89291_c0_g1_i3;TRINITY_DN89291_c0_g1_i4;TRINITY_DN89291_c0_g1_i6	PF01223.20^Endonuclease_NS^DNA/RNA non-specific endonuclease^2-75^E:5.2e-09;PF01223.20^Endonuclease_NS^DNA/RNA non-specific endonuclease^51-241^E:9.2e-30;PF01223.20^Endonuclease_NS^DNA/RNA non-specific endonuclease^84-275^E:7.1e-29;PF01223.20^Endonuclease_NS^DNA/RNA non-specific endonuclease^85-275^E:1.3e-29;PF01223.20^Endonuclease_NS^DNA/RNA non-specific endonuclease^68-259^E:6.2e-29	.;.;sigP:1^21^0.771^YES;sigP:1^21^0.77^YES;.
TRINITY_DN103499_c1_g1	TRINITY_DN103499_c1_g1_i1;TRINITY_DN103499_c1_g1_i2;TRINITY_DN103499_c1_g1_i3;TRINITY_DN103499_c1_g1_i4;TRINITY_DN103499_c1_g1_i5;TRINITY_DN103499_c1_g1_i6;TRINITY_DN103499_c1_g1_i7;TRINITY_DN103499_c1_g1_i8;TRINITY_DN103499_c1_g1_i9;TRINITY_DN103499_c1_g1_i10;TRINITY_DN103499_c1_g1_i11;TRINITY_DN103499_c1_g1_i12;TRINITY_DN103499_c1_g1_i13;TRINITY_DN103499_c1_g1_i14;TRINITY_DN103499_c1_g1_i15;TRI…	17	1176091581 ; putative uncharacterized protein DDB_G0271606 [Orbicella faveolata] ; 48498 ; 637	-2.31	0	4.95	1.28	3.11	1.72	3.14	16.94	9.79	15.75	13.57	0.21	0.51	0.28	0.51	2.75	1.59	2.56	2.21	6150	TRINITY_DN103499_c1_g1_i10	gi|1176091581|ref|XP_020616244.1|	1176091581 ; putative uncharacterized protein DDB_G0271606 [Orbicella faveolata] ; 48498 ; 637	48498	species=Montastraea faveolata;genus=Montastraea;family=Montastraeidae;suborder=Faviina;order=Scleractinia;subclass=Hexacorallia;class=Anthozoa;phylum=Cnidaria;no rank=Eumetazoa;kingdom=Metazoa;no rank=Opisthokonta;superkingdom=Eukaryota;no rank=cellular organisms;no rank=root	578	38.58	2.99e-105	545	535	545	6313	637	25.4	85.6	ciliary membrane;bounding membrane of organelle;organelle membrane;organelle part;cellular_component;organelle;membrane-bounded organelle;membrane;plasma membrane;cell part;cell;cell periphery;cell projection membrane;cell projection part;cell projection;plasma membrane region;plasma membrane part;membrane part;ciliary part;cilium;endocytic vesicle membrane;endocytic vesicle;cytoplasmic vesicle;c…	GO:0060170;GO:0098588;GO:0031090;GO:0044422;GO:0005575;GO:0043226;GO:0043227;GO:0016020;GO:0005886;GO:0044464;GO:0005623;GO:0071944;GO:0031253;GO:0044463;GO:0042995;GO:0098590;GO:0044459;GO:0044425;GO:0044441;GO:0005929;GO:0030666;GO:0030139;GO:0031410;GO:0044444;GO:0005737;GO:0044424;GO:0005622;GO:0097708;GO:0031982;GO:0043229;GO:0098805;GO:0030659;GO:0044433;GO:0044446;GO:0012506;GO:0016021;GO:…	3510	TRINITY_DN103499_c1_g1_i1;TRINITY_DN103499_c1_g1_i2;TRINITY_DN103499_c1_g1_i2;TRINITY_DN103499_c1_g1_i3;TRINITY_DN103499_c1_g1_i4;TRINITY_DN103499_c1_g1_i4;TRINITY_DN103499_c1_g1_i5;TRINITY_DN103499_c1_g1_i6;TRINITY_DN103499_c1_g1_i8;TRINITY_DN103499_c1_g1_i8;TRINITY_DN103499_c1_g1_i9;TRINITY_DN103499_c1_g1_i10;TRINITY_DN103499_c1_g1_i10;TRINITY_DN103499_c1_g1_i12;TRINITY_DN103499_c1_g1_i13;TRINI…	PF10320.6^7TM_GPCR_Srsx^Serpentine type 7TM GPCR chemoreceptor Srsx^22-303^E:8.5e-06`PF00001.18^7tm_1^7 transmembrane receptor (rhodopsin family)^25-291^E:4.5e-51;.;PF10320.6^7TM_GPCR_Srsx^Serpentine type 7TM GPCR chemoreceptor Srsx^22-303^E:8.5e-06`PF00001.18^7tm_1^7 transmembrane receptor (rhodopsin family)^25-291^E:4.5e-51;PF10320.6^7TM_GPCR_Srsx^Serpentine type 7TM GPCR chemoreceptor Srsx^22-…	.;sigP:1^24^0.788^YES;.;.;sigP:1^24^0.788^YES;.;.;.;sigP:1^24^0.788^YES;.;.;sigP:1^24^0.788^YES;.;.;.;sigP:1^24^0.786^YES;.;.
TRINITY_DN104192_c1_g3	TRINITY_DN104192_c1_g3_i1;TRINITY_DN104192_c1_g3_i2;TRINITY_DN104192_c1_g3_i3;TRINITY_DN104192_c1_g3_i4;TRINITY_DN104192_c1_g3_i5;TRINITY_DN104192_c1_g3_i6;TRINITY_DN104192_c1_g3_i7;TRINITY_DN104192_c1_g3_i8;TRINITY_DN104192_c1_g3_i9;TRINITY_DN104192_c1_g3_i10;TRINITY_DN104192_c1_g3_i11	11	1005438960 ; PREDICTED: fibroblast growth factor receptor 3-like [Acropora digitifera] ; 70779 ; 879	-2.3	0	4.93	1.02	1.1	0.57	1.57	4.67	9	3.58	10.47	2.56	2.75	1.44	3.94	11.71	22.57	8.96	26.23	399	TRINITY_DN104192_c1_g3_i8	gi|1005438960|ref|XP_015756889.1|	1005438960 ; PREDICTED: fibroblast growth factor receptor 3-like [Acropora digitifera] ; 70779 ; 879	70779	species=Acropora digitifera;genus=Acropora;family=Acroporidae;suborder=Astrocoeniina;order=Scleractinia;subclass=Hexacorallia;class=Anthozoa;phylum=Cnidaria;no rank=Eumetazoa;kingdom=Metazoa;no rank=Opisthokonta;superkingdom=Eukaryota;no rank=cellular organisms;no rank=root	127	59.84	6.05e-41	125	127	125	595	879	64	14.2	proteinaceous extracellular matrix;extracellular matrix;extracellular region;cellular_component;extracellular region part;calcium ion binding;metal ion binding;cation binding;ion binding;binding;molecular_function;response to stimulus;biological_process;protein binding;anchored component of membrane;intrinsic component of membrane;membrane part;membrane;plasma membrane;cell part;cell;cell periphe…	GO:0005578;GO:0031012;GO:0005576;GO:0005575;GO:0044421;GO:0005509;GO:0046872;GO:0043169;GO:0043167;GO:0005488;GO:0003674;GO:0050896;GO:0008150;GO:0005515;GO:0031225;GO:0031224;GO:0044425;GO:0016020;GO:0005886;GO:0044464;GO:0005623;GO:0071944;GO:0007155;GO:0022610;GO:0007399;GO:0048731;GO:0007275;GO:0044707;GO:0044699;GO:0032501;GO:0044767;GO:0032502;GO:0048856;GO:0030425;GO:0036477;GO:0097458;GO:…	496	TRINITY_DN104192_c1_g3_i2;TRINITY_DN104192_c1_g3_i6;TRINITY_DN104192_c1_g3_i8;TRINITY_DN104192_c1_g3_i10	PF07679.13^I-set^Immunoglobulin I-set domain^12-99^E:9.4e-13`PF13927.3^Ig_3^Immunoglobulin domain^12-85^E:1.5e-10`PF00047.22^ig^Immunoglobulin domain^13-91^E:2.1e-08`PF13895.3^Ig_2^Immunoglobulin domain^14-93^E:9.7e-08;PF07679.13^I-set^Immunoglobulin I-set domain^1-59^E:5.8e-09;PF07679.13^I-set^Immunoglobulin I-set domain^71-158^E:4.4e-13`PF13927.3^Ig_3^Immunoglobulin domain^71-144^E:1.4e-10`PF00…	.;.;.;.
TRINITY_DN80282_c0_g1	TRINITY_DN80282_c0_g1_i1;TRINITY_DN80282_c0_g1_i2;TRINITY_DN80282_c0_g1_i3	3	1176067050 ; myc proto-oncogene protein-like [Orbicella faveolata] ; 48498 ; 351	-2.3	0	4.92	0	0.73	2.1	0.67	14.96	3.26	8.27	4.37	0	0.39	1.13	0.36	8.05	1.76	4.45	2.35	1858	TRINITY_DN80282_c0_g1_i1	gi|1176067050|ref|XP_020603775.1|	1176067050 ; myc proto-oncogene protein-like [Orbicella faveolata] ; 48498 ; 351	48498	species=Montastraea faveolata;genus=Montastraea;family=Montastraeidae;suborder=Faviina;order=Scleractinia;subclass=Hexacorallia;class=Anthozoa;phylum=Cnidaria;no rank=Eumetazoa;kingdom=Metazoa;no rank=Opisthokonta;superkingdom=Eukaryota;no rank=cellular organisms;no rank=root	317	67.51	1.22e-142	314	311	314	2329	351	40.1	89.5	nucleus;intracellular membrane-bounded organelle;membrane-bounded organelle;organelle;cellular_component;intracellular organelle;intracellular;cell part;cell;intracellular part;DNA binding;nucleic acid binding;heterocyclic compound binding;binding;molecular_function;organic cyclic compound binding;transcription factor activity, sequence-specific DNA binding;nucleic acid binding transcription fact…	GO:0005634;GO:0043231;GO:0043227;GO:0043226;GO:0005575;GO:0043229;GO:0005622;GO:0044464;GO:0005623;GO:0044424;GO:0003677;GO:0003676;GO:1901363;GO:0005488;GO:0003674;GO:0097159;GO:0003700;GO:0001071;GO:0006351;GO:0097659;GO:0032774;GO:0034654;GO:0018130;GO:0046483;GO:0044237;GO:0008152;GO:0008150;GO:0009987;GO:0044249;GO:0009058;GO:0044271;GO:0034641;GO:0006807;GO:1901362;GO:1901360;GO:0071704;GO:…	159	TRINITY_DN80282_c0_g1_i1;TRINITY_DN80282_c0_g1_i2;TRINITY_DN80282_c0_g1_i3	PF00010.23^HLH^Helix-loop-helix DNA-binding domain^246-296^E:8.7e-12;PF00010.23^HLH^Helix-loop-helix DNA-binding domain^34-84^E:1.4e-12;PF00010.23^HLH^Helix-loop-helix DNA-binding domain^179-229^E:6.1e-12	.;.;.
TRINITY_DN105520_c11_g1	TRINITY_DN105520_c11_g1_i1	1	1176115134 ; uncharacterized protein LOC110065850 [Orbicella faveolata] ; 48498 ; 272	-2.3	0	4.92	0.26	0.55	0.38	0.67	4.91	2.14	3.58	5.18	0.11	0.23	0.16	0.28	2.07	0.9	1.51	2.18	2375	TRINITY_DN105520_c11_g1_i1	gi|1176115134|ref|XP_020628677.1|	1176115134 ; uncharacterized protein LOC110065850 [Orbicella faveolata] ; 48498 ; 272	48498	species=Montastraea faveolata;genus=Montastraea;family=Montastraeidae;suborder=Faviina;order=Scleractinia;subclass=Hexacorallia;class=Anthozoa;phylum=Cnidaria;no rank=Eumetazoa;kingdom=Metazoa;no rank=Opisthokonta;superkingdom=Eukaryota;no rank=cellular organisms;no rank=root	259	55.21	2.77e-88	250	258	250	2375	272	32.6	91.9	NA	NA	NA	TRINITY_DN105520_c11_g1_i1	.	sigP:1^28^0.668^YES
TRINITY_DN100089_c3_g1	TRINITY_DN100089_c3_g1_i1;TRINITY_DN100089_c3_g1_i2;TRINITY_DN100089_c3_g1_i3;TRINITY_DN100089_c3_g1_i4;TRINITY_DN100089_c3_g1_i5;TRINITY_DN100089_c3_g1_i6;TRINITY_DN100089_c3_g1_i7	7	1176090088 ; carboxypeptidase D-like [Orbicella faveolata] ; 48498 ; 588	-2.3	0	4.92	3.32	10.79	19.68	6.73	29.91	39.73	95.76	40.83	1.24	4.02	7.33	2.51	11.14	14.8	35.67	15.21	2685	TRINITY_DN100089_c3_g1_i1	gi|1176090088|ref|XP_020615443.1|	1176090088 ; carboxypeptidase D-like [Orbicella faveolata] ; 48498 ; 588	48498	species=Montastraea faveolata;genus=Montastraea;family=Montastraeidae;suborder=Faviina;order=Scleractinia;subclass=Hexacorallia;class=Anthozoa;phylum=Cnidaria;no rank=Eumetazoa;kingdom=Metazoa;no rank=Opisthokonta;superkingdom=Eukaryota;no rank=cellular organisms;no rank=root	589	78.61	0	587	585	587	2937	588	59.8	99.8	integral component of membrane;intrinsic component of membrane;membrane part;cellular_component;membrane;metallocarboxypeptidase activity;carboxypeptidase activity;exopeptidase activity;peptidase activity, acting on L-amino acid peptides;peptidase activity;hydrolase activity;catalytic activity;molecular_function;metalloexopeptidase activity;metallopeptidase activity;serine-type carboxypeptidase a…	GO:0016021;GO:0031224;GO:0044425;GO:0005575;GO:0016020;GO:0004181;GO:0004180;GO:0008238;GO:0070011;GO:0008233;GO:0016787;GO:0003824;GO:0003674;GO:0008235;GO:0008237;GO:0004185;GO:0070008;GO:0008236;GO:0017171;GO:0008270;GO:0046914;GO:0046872;GO:0043169;GO:0043167;GO:0005488;GO:0006508;GO:0019538;GO:0043170;GO:0071704;GO:0008152;GO:0008150;GO:0044238	296	TRINITY_DN100089_c3_g1_i1;TRINITY_DN100089_c3_g1_i2;TRINITY_DN100089_c3_g1_i4;TRINITY_DN100089_c3_g1_i6	PF00246.21^Peptidase_M14^Zinc carboxypeptidase^130-408^E:4.2e-85`PF13620.3^CarboxypepD_reg^Carboxypeptidase regulatory-like domain^422-496^E:1.6e-17`PF13715.3^CarbopepD_reg_2^CarboxypepD_reg-like domain^422-501^E:2.6e-10`PF08308.8^PEGA^PEGA domain^462-498^E:0.00021;PF00246.21^Peptidase_M14^Zinc carboxypeptidase^1-226^E:3e-62`PF13620.3^CarboxypepD_reg^Carboxypeptidase regulatory-like domain^240-31…	.;.;.;.
TRINITY_DN99017_c4_g1	TRINITY_DN99017_c4_g1_i1;TRINITY_DN99017_c4_g1_i2;TRINITY_DN99017_c4_g1_i3	3	1005489210 ; PREDICTED: uncharacterized protein LOC107327072 [Acropora digitifera] ; 70779 ; 235	-2.29	0	4.9	0	0	0.19	0	0.47	1.8	2.01	2.53	0	0	0.3	0	0.74	2.84	3.17	3.99	635	TRINITY_DN99017_c4_g1_i3	gi|1005489210|ref|XP_015747314.1|	1005489210 ; PREDICTED: uncharacterized protein LOC107327072 [Acropora digitifera] ; 70779 ; 235	70779	species=Acropora digitifera;genus=Acropora;family=Acroporidae;suborder=Astrocoeniina;order=Scleractinia;subclass=Hexacorallia;class=Anthozoa;phylum=Cnidaria;no rank=Eumetazoa;kingdom=Metazoa;no rank=Opisthokonta;superkingdom=Eukaryota;no rank=cellular organisms;no rank=root	157	33.12	8.26e-09	137	148	137	1427	235	31.1	58.3	cytoplasm;intracellular part;cell part;cellular_component;cell;intracellular;membrane;nucleus;intracellular membrane-bounded organelle;membrane-bounded organelle;organelle;intracellular organelle;annealing helicase activity;nucleoside-triphosphatase activity;pyrophosphatase activity;hydrolase activity, acting on acid anhydrides, in phosphorus-containing anhydrides;hydrolase activity, acting on ac…	GO:0005737;GO:0044424;GO:0044464;GO:0005575;GO:0005623;GO:0005622;GO:0016020;GO:0005634;GO:0043231;GO:0043227;GO:0043226;GO:0043229;GO:0036310;GO:0017111;GO:0016462;GO:0016818;GO:0016817;GO:0016787;GO:0003824;GO:0003674;GO:0097617;GO:0003676;GO:1901363;GO:0005488;GO:0097159;GO:0005524;GO:0032559;GO:0030554;GO:0017076;GO:0000166;GO:0036094;GO:1901265;GO:0032555;GO:0032553;GO:0097367;GO:0035639;GO:…	247	TRINITY_DN99017_c4_g1_i3	PF00270.26^DEAD^DEAD/DEAH box helicase^26-100^E:6.2e-09	.
TRINITY_DN91066_c0_g3	TRINITY_DN91066_c0_g3_i1;TRINITY_DN91066_c0_g3_i2;TRINITY_DN91066_c0_g3_i3;TRINITY_DN91066_c0_g3_i4;TRINITY_DN91066_c0_g3_i5;TRINITY_DN91066_c0_g3_i6;TRINITY_DN91066_c0_g3_i7;TRINITY_DN91066_c0_g3_i8;TRINITY_DN91066_c0_g3_i9;TRINITY_DN91066_c0_g3_i10;TRINITY_DN91066_c0_g3_i11;TRINITY_DN91066_c0_g3_i12;TRINITY_DN91066_c0_g3_i13;TRINITY_DN91066_c0_g3_i14;TRINITY_DN91066_c0_g3_i15	15	1176106427 ; uncharacterized protein LOC110061594, partial [Orbicella faveolata] ; 48498 ; 2320	-2.29	0	4.88	9.19	7.86	10.32	8.98	58.31	49.19	54.3	31.51	6.12	5.24	6.87	5.98	38.82	32.75	36.16	20.98	1502	TRINITY_DN91066_c0_g3_i4	gi|1176106427|ref|XP_020624087.1|	1176106427 ; uncharacterized protein LOC110061594, partial [Orbicella faveolata] ; 48498 ; 2320	48498	species=Montastraea faveolata;genus=Montastraea;family=Montastraeidae;suborder=Faviina;order=Scleractinia;subclass=Hexacorallia;class=Anthozoa;phylum=Cnidaria;no rank=Eumetazoa;kingdom=Metazoa;no rank=Opisthokonta;superkingdom=Eukaryota;no rank=cellular organisms;no rank=root	600;628	75.167;49.204	0.0;0.0	1215	604	1215	5079	2320	35.7	52.4	cation channel complex;ion channel complex;integral component of membrane;intrinsic component of membrane;membrane part;cellular_component;membrane;transmembrane transporter complex;transporter complex;macromolecular complex;plasma membrane;cell part;cell;cell periphery;cation channel activity;cation transmembrane transporter activity;ion transmembrane transporter activity;substrate-specific tran…	GO:0034703;GO:0034702;GO:0016021;GO:0031224;GO:0044425;GO:0005575;GO:0016020;GO:1902495;GO:1990351;GO:0032991;GO:0005886;GO:0044464;GO:0005623;GO:0071944;GO:0005261;GO:0008324;GO:0015075;GO:0022891;GO:0022857;GO:0005215;GO:0003674;GO:0022892;GO:0005216;GO:0022838;GO:0015267;GO:0022803;GO:0015276;GO:0022834;GO:0099600;GO:0004872;GO:0060089;GO:0022836;GO:0097604;GO:0097603;GO:0006816;GO:0070838;GO:…	4831	TRINITY_DN91066_c0_g3_i2;TRINITY_DN91066_c0_g3_i2;TRINITY_DN91066_c0_g3_i4;TRINITY_DN91066_c0_g3_i4;TRINITY_DN91066_c0_g3_i6;TRINITY_DN91066_c0_g3_i7;TRINITY_DN91066_c0_g3_i7;TRINITY_DN91066_c0_g3_i8;TRINITY_DN91066_c0_g3_i8;TRINITY_DN91066_c0_g3_i10;TRINITY_DN91066_c0_g3_i10;TRINITY_DN91066_c0_g3_i12;TRINITY_DN91066_c0_g3_i14;TRINITY_DN91066_c0_g3_i15	PF12796.4^Ank_2^Ankyrin repeats (3 copies)^1-76^E:5.5e-10`PF13637.3^Ank_4^Ankyrin repeats (many copies)^2-49^E:1e-09`PF13857.3^Ank_5^Ankyrin repeats (many copies)^15-69^E:6.7e-07`PF13606.3^Ank_3^Ankyrin repeat^28-55^E:0.0018`PF00023.27^Ank^Ankyrin repeat^29-59^E:4.3e-08`PF00520.28^Ion_trans^Ion transport protein^194-466^E:2.4e-17;PF12796.4^Ank_2^Ankyrin repeats (3 copies)^60-146^E:1.3e-10`PF00023…	.;.;.;.;.;.;.;.;.;.;.;.;.;.
TRINITY_DN96486_c6_g1	TRINITY_DN96486_c6_g1_i1;TRINITY_DN96486_c6_g1_i2;TRINITY_DN96486_c6_g1_i3;TRINITY_DN96486_c6_g1_i4;TRINITY_DN96486_c6_g1_i5	5	1005442781 ; PREDICTED: proline-rich protein 12-like [Acropora digitifera] ; 70779 ; 445	-2.28	0	4.87	3.32	14.45	11.85	4.49	36.22	47.16	60.23	26.68	1.18	5.13	4.21	1.59	12.86	16.74	21.38	9.47	2817	TRINITY_DN96486_c6_g1_i1	gi|1005442781|ref|XP_015758731.1|	1005442781 ; PREDICTED: proline-rich protein 12-like [Acropora digitifera] ; 70779 ; 445	70779	species=Acropora digitifera;genus=Acropora;family=Acroporidae;suborder=Astrocoeniina;order=Scleractinia;subclass=Hexacorallia;class=Anthozoa;phylum=Cnidaria;no rank=Eumetazoa;kingdom=Metazoa;no rank=Opisthokonta;superkingdom=Eukaryota;no rank=cellular organisms;no rank=root	451	69.4	7.27e-178	445	442	445	2893	445	45.8	100	carbohydrate binding;binding;molecular_function	GO:0030246;GO:0005488;GO:0003674	15	TRINITY_DN96486_c6_g1_i1;TRINITY_DN96486_c6_g1_i2;TRINITY_DN96486_c6_g1_i3;TRINITY_DN96486_c6_g1_i4;TRINITY_DN96486_c6_g1_i5	PF02140.15^Gal_Lectin^Galactose binding lectin domain^162-248^E:2.4e-11;PF02140.15^Gal_Lectin^Galactose binding lectin domain^162-248^E:2.4e-11;PF02140.15^Gal_Lectin^Galactose binding lectin domain^162-248^E:2.4e-11;PF02140.15^Gal_Lectin^Galactose binding lectin domain^162-248^E:2.4e-11;PF02140.15^Gal_Lectin^Galactose binding lectin domain^162-248^E:9.3e-12	sigP:1^18^0.951^YES;sigP:1^18^0.951^YES;sigP:1^18^0.951^YES;sigP:1^18^0.951^YES;sigP:1^18^0.951^YES
TRINITY_DN90143_c1_g2	TRINITY_DN90143_c1_g2_i1;TRINITY_DN90143_c1_g2_i2	2	1176099864 ; uncharacterized protein LOC110058316 isoform X3 [Orbicella faveolata] ; 48498 ; 677	-2.28	0	4.87	0.26	0.18	1.15	0.9	5.02	3.94	3.91	5.29	0.26	0.18	1.16	0.91	5.08	3.98	3.95	5.34	990	TRINITY_DN90143_c1_g2_i2	gi|1176099864|ref|XP_020620615.1|	1176099864 ; uncharacterized protein LOC110058316 isoform X3 [Orbicella faveolata] ; 48498 ; 677	48498	species=Montastraea faveolata;genus=Montastraea;family=Montastraeidae;suborder=Faviina;order=Scleractinia;subclass=Hexacorallia;class=Anthozoa;phylum=Cnidaria;no rank=Eumetazoa;kingdom=Metazoa;no rank=Opisthokonta;superkingdom=Eukaryota;no rank=cellular organisms;no rank=root	234	62.82	6e-82	233	225	233	990	677	68.2	34.4	NA	NA	NA	NA	NA	NA
TRINITY_DN101417_c0_g2	TRINITY_DN101417_c0_g2_i1;TRINITY_DN101417_c0_g2_i2;TRINITY_DN101417_c0_g2_i3;TRINITY_DN101417_c0_g2_i4;TRINITY_DN101417_c0_g2_i5;TRINITY_DN101417_c0_g2_i6;TRINITY_DN101417_c0_g2_i7	7	1176066908 ; vesicular glutamate transporter 1-like [Orbicella faveolata] ; 48498 ; 854	-2.27	0	4.83	1.28	1.46	2.68	1.8	17.06	8.55	10.39	8.17	0.77	0.88	1.61	1.08	10.25	5.14	6.25	4.91	1664	TRINITY_DN101417_c0_g2_i1	gi|1176066908|ref|XP_020603700.1|	1176066908 ; vesicular glutamate transporter 1-like [Orbicella faveolata] ; 48498 ; 854	48498	species=Montastraea faveolata;genus=Montastraea;family=Montastraeidae;suborder=Faviina;order=Scleractinia;subclass=Hexacorallia;class=Anthozoa;phylum=Cnidaria;no rank=Eumetazoa;kingdom=Metazoa;no rank=Opisthokonta;superkingdom=Eukaryota;no rank=cellular organisms;no rank=root	289;289	87.543;87.543	0.0;0.0	578	289	578	2608	854	33.2	67.7	cell junction;cellular_component;integral component of membrane;intrinsic component of membrane;membrane part;membrane;neuron projection;cell projection;cell part;cell;neuron part;synaptic vesicle membrane;synaptic vesicle;synapse part;synapse;exocytic vesicle;secretory vesicle;cytoplasmic vesicle;cytoplasmic part;cytoplasm;intracellular part;intracellular;intracellular vesicle;vesicle;membrane-b…	GO:0030054;GO:0005575;GO:0016021;GO:0031224;GO:0044425;GO:0016020;GO:0043005;GO:0042995;GO:0044464;GO:0005623;GO:0097458;GO:0030672;GO:0008021;GO:0044456;GO:0045202;GO:0070382;GO:0099503;GO:0031410;GO:0044444;GO:0005737;GO:0044424;GO:0005622;GO:0097708;GO:0031982;GO:0043227;GO:0043226;GO:0043229;GO:0030133;GO:0012505;GO:0098793;GO:0099501;GO:0030658;GO:0098588;GO:0031090;GO:0044422;GO:0098805;GO:…	950	TRINITY_DN101417_c0_g2_i1;TRINITY_DN101417_c0_g2_i2;TRINITY_DN101417_c0_g2_i5;TRINITY_DN101417_c0_g2_i7	PF07690.13^MFS_1^Major Facilitator Superfamily^16-282^E:6.2e-38`PF00083.21^Sugar_tr^Sugar (and other) transporter^62-212^E:1.3e-09;PF07690.13^MFS_1^Major Facilitator Superfamily^16-192^E:3.5e-24`PF00083.21^Sugar_tr^Sugar (and other) transporter^62-188^E:2.9e-07;PF07690.13^MFS_1^Major Facilitator Superfamily^20-187^E:3.5e-12`PF07690.13^MFS_1^Major Facilitator Superfamily^72-232^E:9.1e-09;PF07690.1…	.;.;.;.
[truncated: 28,359 more rows]
